# Supplementary material for: Association of DNA methylation with age, gender, and smoking in an Arab population
Source: Clin Epigenetics. 2015 Jan 22;7(1):6. doi: 10.1186/s13148-014-0040-6 (PMC4320840; doi:10.1186/s13148-014-0040-6)
Supplement: Additional file 5: Table S1. — List of genome-wide gender-related differentially methylated CpG sites. Table S2. List of gender-related differentially methylated CpG sites occurring on autosomes only. Table S3. List of genome-wide age-related differentially methylated CpG sites. Highlighted entries are replicated in at least one other study. [file 13148_2014_40_MOESM5_ESM.xlsx]

## Sheet: SupTable1
List of genome-wide gender related differentially methylated CpG sites
CpG	Chr	Position	P.value	Gene.Symbol	Gene.Name
cg14295915	X	48334557	2.78e-80	FTSJ1	FtsJ RNA methyltransferase homolog 1 (E. coli)
cg15132216	X	49028291	3.04e-80	PLP2	proteolipid protein 2 (colonic epithelium-enriched)
cg13130271	X	48694012	3.18e-80	PCSK1N	proprotein convertase subtilisin/kexin type 1 inhibitor
cg11594566	X	134556416	5.99e-80	LINC00086	long intergenic non-protein coding RNA 86
cg20749341	X	118108666	7.69e-80	LONRF3	LON peptidase N-terminal domain and ring finger 3
cg00112256	X	117629928	9.03e-80	DOCK11	dedicator of cytokinesis 11
cg05091873	X	150067687	1.05e-79	CD99L2	CD99 molecule-like 2
cg11152253	X	48958091	1.09e-79	WDR45	WD repeat domain 45
cg02195366	X	11776368	1.24e-79	MSL3	male-specific lethal 3 homolog (Drosophila)
cg14741114	Y	14774198	1.24e-79	TTTY15	testis-specific transcript, Y-linked 15 (non-protein coding)
cg05130312	X	130930098	1.26e-79	FIRRE	firre intergenic RNA
cg10860619	X	46771853	1.35e-79	JADE3	jade family PHD finger 3
cg13203541	X	77359450	1.48e-79	PGK1	phosphoglycerate kinase 1
cg19834421	X	70288180	2.37e-79	SNX12	sorting nexin 12
cg08202860	X	68725052	2.48e-79	FAM155B	family with sequence similarity 155, member B
cg07867687	X	48334539	2.72e-79	FTSJ1	FtsJ RNA methyltransferase homolog 1 (E. coli)
cg24186901	X	68835895	3.27e-79	EDA	ectodysplasin A
cg26023405	X	117629911	3.3e-79	DOCK11	dedicator of cytokinesis 11
cg13574945	X	48814580	3.69e-79	OTUD5	OTU deubiquitinase 5
cg26680189	X	48659965	3.75e-79	HDAC6	histone deacetylase 6
cg17670641	X	49023115	3.81e-79	MAGIX	MAGI family member, X-linked
cg12064531	X	55515952	3.94e-79	USP51	ubiquitin specific peptidase 51
cg06540859	X	46434696	4.46e-79	CHST7	carbohydrate (N-acetylglucosamine 6-O) sulfotransferase 7
cg13649400	X	54209968	5.05e-79	FAM120C	family with sequence similarity 120C
cg13023833	X	47510183	5.27e-79	ELK1	ELK1, member of ETS oncogene family
cg26333397	X	49048031	5.3e-79	SYP	synaptophysin
cg10981178	X	119385541	5.97e-79	ZBTB33	zinc finger and BTB domain containing 33
cg00810519	X	48769107	6.42e-79	SLC35A2	solute carrier family 35 (UDP-galactose transporter), member A2
cg16726201	X	49087385	7.43e-79	CACNA1F	calcium channel, voltage-dependent, L type, alpha 1F subunit
cg17246352	X	119737962	8.54e-79	MCTS1	malignant T cell amplified sequence 1
cg05438092	X	153603066	8.54e-79	FLNA	filamin A, alpha
cg00026186	X	48367230	8.68e-79	PORCN	porcupine homolog (Drosophila)
cg06558166	X	132549003	1.11e-78	GPC4	glypican 4
cg16976875	X	38663177	1.15e-78	MID1IP1	MID1 interacting protein 1
cg13797960	X	67906191	1.19e-78	STARD8	StAR-related lipid transfer (START) domain containing 8
cg05414556	X	128913922	1.25e-78	SASH3	SAM and SH3 domain containing 3
cg20340631	X	71933682	1.32e-78	PHKA1	phosphorylase kinase, alpha 1 (muscle)
cg04317640	X	73640431	1.33e-78	SLC16A2	solute carrier family 16, member 2 (thyroid hormone transporter)
cg19005062	X	49056661	1.44e-78	SYP	synaptophysin
cg00666173	X	46433828	1.48e-78	CHST7	carbohydrate (N-acetylglucosamine 6-O) sulfotransferase 7
cg12653105	X	49028299	1.48e-78	PLP2	proteolipid protein 2 (colonic epithelium-enriched)
cg23696472	X	53111786	1.56e-78	TSPYL2	TSPY-like 2
cg23685102	X	102319111	1.58e-78	BEX1	brain expressed, X-linked 1
cg06136002	X	150151615	1.69e-78	HMGB3	high mobility group box 3
cg15429127	Y	15016579	1.7e-78	DDX3Y	DEAD (Asp-Glu-Ala-Asp) box helicase 3, Y-linked
cg17800714	X	153656771	1.82e-78	ATP6AP1	ATPase, H+ transporting, lysosomal accessory protein 1
cg14137558	X	129040091	1.88e-78	UTP14A	UTP14, U3 small nucleolar ribonucleoprotein, homolog A (yeast)
cg05806018	X	147582520	2.24e-78	AFF2	AF4/FMR2 family, member 2
cg08076861	X	152599398	2.25e-78	ZNF275	zinc finger protein 275
cg16756025	X	152599402	2.41e-78	ZNF275	zinc finger protein 275
cg26505478	X	119695213	3.34e-78	CUL4B	cullin 4B
cg05911704	X	129304869	3.39e-78	RAB33A	RAB33A, member RAS oncogene family
cg23124867	X	135228969	3.42e-78	FHL1	four and a half LIM domains 1
cg02333283	X	153707099	3.49e-78	LAGE3	L antigen family, member 3
cg06489418	X	48334722	4.07e-78	FTSJ1	FtsJ RNA methyltransferase homolog 1 (E. coli)
cg14961598	X	63614857	4.31e-78	MTMR8	myotubularin related protein 8
cg25225807	X	62974844	4.36e-78	ARHGEF9	Cdc42 guanine nucleotide exchange factor (GEF) 9
cg18689730	X	118370302	4.36e-78	PGRMC1	progesterone receptor membrane component 1
cg01398912	X	147583273	4.71e-78	AFF2	AF4/FMR2 family, member 2
cg12177454	X	100877938	4.82e-78	ARMCX3	armadillo repeat containing, X-linked 3
cg01742836	X	135229755	4.91e-78	FHL1	four and a half LIM domains 1
cg05257947	X	11776394	4.97e-78	MSL3	male-specific lethal 3 homolog (Drosophila)
cg20015269	X	49687166	5.18e-78	CLCN5	chloride channel, voltage-sensitive 5
cg03691313	X	153603062	5.21e-78	FLNA	filamin A, alpha
cg23443158	X	153607806	5.47e-78	EMD	emerin
cg26628435	X	102319088	5.67e-78	BEX1	brain expressed, X-linked 1
cg08298085	X	77166237	5.76e-78	ATP7A	ATPase, Cu++ transporting, alpha polypeptide
cg16653057	X	74144727	5.82e-78	KIAA2022	KIAA2022
cg01579322	X	54209148	6.54e-78	FAM120C	family with sequence similarity 120C
cg11369993	X	37545418	6.62e-78	XK	X-linked Kx blood group (McLeod syndrome)
cg07799491	X	149861526	7.02e-78	MTMR1	myotubularin related protein 1
cg19056391	X	68047992	7.27e-78	EFNB1	ephrin-B1
cg25427918	X	49687176	7.33e-78	CLCN5	chloride channel, voltage-sensitive 5
cg13915481	X	17878772	7.38e-78	RAI2	retinoic acid induced 2
cg00116709	X	49020091	7.69e-78	MAGIX	MAGI family member, X-linked
cg12298823	X	48815744	8.36e-78	OTUD5	OTU deubiquitinase 5
cg10987536	X	53711084	9.53e-78	HUWE1	HECT, UBA and WWE domain containing 1, E3 ubiquitin protein ligase
cg10991108	X	48958414	9.54e-78	WDR45	WD repeat domain 45
cg15418221	X	77359544	1.02e-77	PGK1	phosphoglycerate kinase 1
cg11458217	X	134125022	1.06e-77	SMIM10	small integral membrane protein 10
cg09229960	X	153607856	1.08e-77	EMD	emerin
cg09790289	X	77359560	1.08e-77	PGK1	phosphoglycerate kinase 1
cg15841434	X	48367203	1.1e-77	PORCN	porcupine homolog (Drosophila)
cg20766178	X	71131060	1.14e-77	NHSL2	NHS-like 2
cg02649608	X	119384792	1.16e-77	ZBTB33	zinc finger and BTB domain containing 33
cg25656978	X	48432846	1.2e-77	RBM3	RNA binding motif (RNP1, RRM) protein 3
cg00690049	X	54834244	1.23e-77	MAGED2	melanoma antigen family D, 2
cg23712855	X	153991009	1.25e-77	DKC1	dyskeratosis congenita 1, dyskerin
cg12075609	X	153979476	1.25e-77	GAB3	GRB2-associated binding protein 3
cg00645049	X	153656930	1.25e-77	ATP6AP1	ATPase, H+ transporting, lysosomal accessory protein 1
cg23936476	X	102319120	1.27e-77	BEX1	brain expressed, X-linked 1
cg07393670	X	129299802	1.28e-77	AIFM1	apoptosis-inducing factor, mitochondrion-associated, 1
cg02770249	X	119603233	1.28e-77	LAMP2	lysosomal-associated membrane protein 2
cg15165114	X	57936655	1.29e-77	ZXDA	zinc finger, X-linked, duplicated A
cg01364818	X	129402953	1.3e-77	ZNF280C	zinc finger protein 280C
cg01716666	X	119077648	1.31e-77	NKAP	NFKB activating protein
cg06549249	X	129040144	1.35e-77	UTP14A	UTP14, U3 small nucleolar ribonucleoprotein, homolog A (yeast)
cg19780807	X	119763998	1.42e-77	C1GALT1C1	C1GALT1-specific chaperone 1
cg12239365	X	51075790	1.5e-77	NUDT10	nudix (nucleoside diphosphate linked moiety X)-type motif 10
cg17736560	X	152110426	1.56e-77	ZNF185	zinc finger protein 185 (LIM domain)
cg26777760	X	132092564	1.57e-77	HS6ST2	heparan sulfate 6-O-sulfotransferase 2
cg06144999	X	11129626	1.84e-77	HCCS	holocytochrome c synthase
cg00832270	X	77359535	1.91e-77	PGK1	phosphoglycerate kinase 1
cg03759948	X	48555275	1.97e-77	SUV39H1	suppressor of variegation 3-9 homolog 1 (Drosophila)
cg23360535	X	54947822	2.03e-77	TRO	trophinin
cg20657691	X	48432562	2.15e-77	RBM3	RNA binding motif (RNP1, RRM) protein 3
cg23121114	X	153285118	2.22e-77	IRAK1	interleukin-1 receptor-associated kinase 1
cg06834235	X	48334621	2.25e-77	FTSJ1	FtsJ RNA methyltransferase homolog 1 (E. coli)
cg13241003	X	11776693	2.35e-77	MSL3	male-specific lethal 3 homolog (Drosophila)
cg18932686	X	153707447	2.76e-77	LAGE3	L antigen family, member 3
cg10274815	X	68048015	2.8e-77	EFNB1	ephrin-B1
cg20504202	X	54467052	2.82e-77	TSR2	TSR2, 20S rRNA accumulation, homolog (S. cerevisiae)
cg10717149	X	129473838	2.93e-77	SLC25A14	solute carrier family 25 (mitochondrial carrier, brain), member 14
cg00680673	X	48815747	3.21e-77	OTUD5	OTU deubiquitinase 5
cg12291192	X	48397840	3.5e-77	TBC1D25	TBC1 domain family, member 25
cg20445038	X	150565466	3.51e-77	VMA21	VMA21 vacuolar H+-ATPase homolog (S. cerevisiae)
cg20455959	X	149861947	3.57e-77	MTMR1	myotubularin related protein 1
cg10991514	X	125300111	3.59e-77	DCAF12L2	DDB1 and CUL4 associated factor 12-like 2
cg21860846	X	47510507	3.85e-77	ELK1	ELK1, member of ETS oncogene family
cg23429746	X	69665118	3.98e-77	DLG3	discs, large homolog 3 (Drosophila)
cg07674503	X	131352282	4e-77	RAP2C	RAP2C, member of RAS oncogene family
cg02634083	X	150153136	4.08e-77	HMGB3	high mobility group box 3
cg20439892	X	102631453	4.11e-77	NGFRAP1	nerve growth factor receptor (TNFRSF16) associated protein 1
cg03944921	X	117479980	4.14e-77	WDR44	WD repeat domain 44
cg26682103	X	118109413	4.21e-77	LONRF3	LON peptidase N-terminal domain and ring finger 3
cg04327763	X	118925713	4.21e-77	RPL39	ribosomal protein L39
cg13120260	X	48693564	4.27e-77	PCSK1N	proprotein convertase subtilisin/kexin type 1 inhibitor
cg25685741	X	150151769	4.27e-77	HMGB3	high mobility group box 3
cg05666266	X	68725596	4.29e-77	FAM155B	family with sequence similarity 155, member B
cg00963467	X	150151737	4.71e-77	HMGB3	high mobility group box 3
cg23503517	X	24712096	4.88e-77	POLA1	polymerase (DNA directed), alpha 1, catalytic subunit
cg25692732	X	153715426	5.27e-77	UBL4A	ubiquitin-like 4A
cg08405463	X	118108651	5.29e-77	LONRF3	LON peptidase N-terminal domain and ring finger 3
cg04149024	X	153656891	5.3e-77	ATP6AP1	ATPase, H+ transporting, lysosomal accessory protein 1
cg13806096	X	75648222	5.7e-77	MAGEE1	melanoma antigen family E, 1
cg15565409	X	118533172	6.43e-77	SLC25A43	solute carrier family 25, member 43
cg00380985	X	101397146	6.94e-77	TCEAL6	transcription elongation factor A (SII)-like 6
cg01943289	Y	22917296	7.47e-77	RPS4Y2	ribosomal protein S4, Y-linked 2
cg06673178	X	50557022	7.61e-77	SHROOM4	shroom family member 4
cg06266461	X	153719192	7.73e-77	SLC10A3	solute carrier family 10, member 3
cg07912337	X	153744670	7.81e-77	FAM3A	family with sequence similarity 3, member A
cg19060387	X	129299908	7.83e-77	AIFM1	apoptosis-inducing factor, mitochondrion-associated, 1
cg19616372	X	69674824	7.84e-77	DLG3	discs, large homolog 3 (Drosophila)
cg09418475	X	153718920	7.91e-77	SLC10A3	solute carrier family 10, member 3
cg16181678	X	119378716	8.5e-77	NKAPP1	NFKB activating protein pseudogene 1
cg02775175	X	68048001	8.69e-77	EFNB1	ephrin-B1
cg26927606	X	55026807	8.72e-77	APEX2	APEX nuclease (apurinic/apyrimidinic endonuclease) 2
cg23323745	X	47696132	8.89e-77	ZNF81	zinc finger protein 81
cg09411587	X	153990928	9.01e-77	DKC1	dyskeratosis congenita 1, dyskerin
cg22682567	X	100645938	9.69e-77	RPL36A	ribosomal protein L36a
cg16221895	X	68835891	1e-76	EDA	ectodysplasin A
cg16742675	X	153602721	1.03e-76	FLNA	filamin A, alpha
cg03056849	X	149861683	1.03e-76	MTMR1	myotubularin related protein 1
cg11858468	X	133371052	1.09e-76	CCDC160	coiled-coil domain containing 160
cg20641280	X	153707793	1.09e-76	LAGE3	L antigen family, member 3
cg09514431	X	135067539	1.11e-76	SLC9A6	solute carrier family 9, subfamily A (NHE6, cation proton antiporter 6), member 6
cg20401549	Y	7141681	1.12e-76	PRKY	protein kinase, Y-linked, pseudogene
cg06481089	X	51075797	1.14e-76	NUDT10	nudix (nucleoside diphosphate linked moiety X)-type motif 10
cg27207144	X	153626500	1.14e-76	RPL10	ribosomal protein L10
cg08118032	X	46306550	1.21e-76	KRBOX4	KRAB box domain containing 4
cg12277627	X	129245225	1.22e-76	ELF4	E74-like factor 4 (ets domain transcription factor)
cg01370077	X	150565243	1.27e-76	VMA21	VMA21 vacuolar H+-ATPase homolog (S. cerevisiae)
cg24818939	X	101906109	1.33e-76	GPRASP1	G protein-coupled receptor associated sorting protein 1
cg26584339	X	37545135	1.35e-76	XK	X-linked Kx blood group (McLeod syndrome)
cg04371001	X	153715321	1.37e-76	UBL4A	ubiquitin-like 4A
cg27123903	X	153672721	1.39e-76	FAM50A	family with sequence similarity 50, member A
cg15165694	X	118533179	1.4e-76	SLC25A43	solute carrier family 25, member 43
cg13645300	X	49027939	1.44e-76	PLP2	proteolipid protein 2 (colonic epithelium-enriched)
cg19949137	X	135579980	1.51e-76	HTATSF1	HIV-1 Tat specific factor 1
cg10088372	X	133507354	1.53e-76	PHF6	PHD finger protein 6
cg01759889	X	68725086	1.53e-76	FAM155B	family with sequence similarity 155, member B
cg08980509	X	147582041	1.56e-76	AFF2	AF4/FMR2 family, member 2
cg10055097	X	49020084	1.58e-76	MAGIX	MAGI family member, X-linked
cg19937618	X	48901183	1.6e-76	TFE3	transcription factor binding to IGHM enhancer 3
cg00139317	X	24665544	1.68e-76	PCYT1B	phosphate cytidylyltransferase 1, choline, beta
cg07446674	X	135333561	1.69e-76	MAP7D3	MAP7 domain containing 3
cg10426500	X	135055672	1.84e-76	MMGT1	membrane magnesium transporter 1
cg08221357	X	48815790	1.85e-76	OTUD5	OTU deubiquitinase 5
cg09966745	X	71934213	1.91e-76	PHKA1	phosphorylase kinase, alpha 1 (muscle)
cg25206026	X	134049257	2.01e-76	MOSPD1	motile sperm domain containing 1
cg06818142	X	100603949	2.03e-76	TIMM8A	translocase of inner mitochondrial membrane 8 homolog A (yeast)
cg16637019	X	110039349	2.14e-76	CHRDL1	chordin-like 1
cg16515238	X	119444909	2.14e-76	TMEM255A	transmembrane protein 255A
cg25078813	X	138287654	2.17e-76	FGF13	fibroblast growth factor 13
cg08108619	X	84499351	2.17e-76	ZNF711	zinc finger protein 711
cg22651103	X	153232918	2.18e-76	HCFC1	host cell factor C1 (VP16-accessory protein)
cg14247154	X	63615380	2.19e-76	MTMR8	myotubularin related protein 8
cg10869581	X	102000905	2.29e-76	BHLHB9	basic helix-loop-helix domain containing, class B, 9
cg26801383	X	119603333	2.33e-76	LAMP2	lysosomal-associated membrane protein 2
cg00604086	X	67718648	2.44e-76	YIPF6	Yip1 domain family, member 6
cg13204538	X	119445300	2.5e-76	TMEM255A	transmembrane protein 255A
cg19716713	X	11776390	2.5e-76	MSL3	male-specific lethal 3 homolog (Drosophila)
cg22484503	X	150565302	2.52e-76	VMA21	VMA21 vacuolar H+-ATPase homolog (S. cerevisiae)
cg01225298	X	132091287	2.57e-76	HS6ST2	heparan sulfate 6-O-sulfotransferase 2
cg17399684	X	47510170	2.59e-76	ELK1	ELK1, member of ETS oncogene family
cg12452512	X	100740439	2.81e-76	ARMCX4	armadillo repeat containing, X-linked 4
cg05414241	X	51240059	2.82e-76	NUDT11	nudix (nucleoside diphosphate linked moiety X)-type motif 11
cg21593552	X	135579428	2.85e-76	HTATSF1	HIV-1 Tat specific factor 1
cg21159768	X	54834846	2.87e-76	MAGED2	melanoma antigen family D, 2
cg18989810	X	152907969	3.09e-76	DUSP9	dual specificity phosphatase 9
cg22604777	X	55479357	3.21e-76	MAGEH1	melanoma antigen family H, 1
cg05073171	X	134232157	3.21e-76	LINC00087	long intergenic non-protein coding RNA 87
cg08703114	X	118371210	3.29e-76	PGRMC1	progesterone receptor membrane component 1
cg19137564	X	151806451	3.47e-76	GABRQ	gamma-aminobutyric acid (GABA) A receptor, theta
cg00214611	Y	15815688	3.53e-76	TMSB4Y	thymosin beta 4, Y-linked
cg24790801	X	102470074	3.58e-76	BEX4	brain expressed, X-linked 4
cg05397816	X	117957786	3.6e-76	ZCCHC12	zinc finger, CCHC domain containing 12
cg11902811	X	129473879	3.71e-76	SLC25A14	solute carrier family 25 (mitochondrial carrier, brain), member 14
cg10201390	X	37706936	3.85e-76	DYNLT3	dynein, light chain, Tctex-type 3
cg08479532	X	109560744	3.9e-76	AMMECR1	Alport syndrome, mental retardation, midface hypoplasia and elliptocytosis chromosomal region gene 1
cg23951868	X	49687084	3.96e-76	CLCN5	chloride channel, voltage-sensitive 5
cg22776211	X	68725072	4e-76	FAM155B	family with sequence similarity 155, member B
cg23154024	X	57021680	4.08e-76	SPIN3	spindlin family, member 3
cg02510708	X	123095692	4.13e-76	STAG2	stromal antigen 2
cg12865398	X	49056670	4.6e-76	SYP	synaptophysin
cg11185978	X	23685722	4.7e-76	PRDX4	peroxiredoxin 4
cg08199506	X	54209916	4.93e-76	FAM120C	family with sequence similarity 120C
cg04070122	X	154493215	5.03e-76	RAB39B	RAB39B, member RAS oncogene family
cg00575851	X	134232238	5.11e-76	LINC00087	long intergenic non-protein coding RNA 87
cg13069450	X	119077366	5.24e-76	NKAP	NFKB activating protein
cg02148711	X	77041559	5.31e-76	ATRX	alpha thalassemia/mental retardation syndrome X-linked
cg21978299	X	119737955	5.48e-76	MCTS1	malignant T cell amplified sequence 1
cg03683899	Y	2803070	5.54e-76	ZFY	zinc finger protein, Y-linked
cg22265142	X	47479101	5.55e-76	SYN1	synapsin I
cg21864829	X	153606530	5.66e-76	EMD	emerin
cg10723556	X	49125646	5.81e-76	PPP1R3F	protein phosphatase 1, regulatory subunit 3F
cg08950703	X	84499023	5.93e-76	ZNF711	zinc finger protein 711
cg02283535	X	103811660	5.93e-76	IL1RAPL2	interleukin 1 receptor accessory protein-like 2
cg03391801	X	153607825	5.97e-76	EMD	emerin
cg15170964	X	38420418	6e-76	TSPAN7	tetraspanin 7
cg18983709	X	131157486	6.09e-76	MST4	serine/threonine protein kinase MST4
cg20085077	X	100740421	6.52e-76	ARMCX4	armadillo repeat containing, X-linked 4
cg07837161	X	153744667	6.55e-76	FAM3A	family with sequence similarity 3, member A
cg08282969	X	122993891	6.87e-76	XIAP	X-linked inhibitor of apoptosis
cg25940844	X	19533340	7.04e-76	MAP3K15	mitogen-activated protein kinase kinase kinase 15
cg06097615	X	68723812	7.09e-76	FAM155B	family with sequence similarity 155, member B
cg25987936	X	66765446	7.18e-76	AR	androgen receptor
cg03505772	X	72299310	7.31e-76	PABPC1L2A	poly(A) binding protein, cytoplasmic 1-like 2A
cg04302178	X	122993941	7.42e-76	XIAP	X-linked inhibitor of apoptosis
cg10101479	X	48931790	8.15e-76	PRAF2	PRA1 domain family, member 2
cg04524851	X	57618891	8.17e-76	ZXDB	zinc finger, X-linked, duplicated B
cg04419618	X	135962940	8.51e-76	RBMX	RNA binding motif protein, X-linked
cg01120894	X	129305726	8.63e-76	RAB33A	RAB33A, member RAS oncogene family
cg15027606	X	53077819	8.67e-76	GPR173	G protein-coupled receptor 173
cg08791697	X	137794215	8.93e-76	FGF13	fibroblast growth factor 13
cg18636716	X	48455835	9.06e-76	WDR13	WD repeat domain 13
cg00904184	X	63425896	9.25e-76	AMER1	APC membrane recruitment protein 1
cg25645559	X	102470643	1.01e-75	BEX4	brain expressed, X-linked 4
cg05740522	X	130036828	1.05e-75	ENOX2	ecto-NOX disulfide-thiol exchanger 2
cg22164912	X	54556670	1.06e-75	GNL3L	guanine nucleotide binding protein-like 3 (nucleolar)-like
cg24351198	X	48455856	1.07e-75	WDR13	WD repeat domain 13
cg12598428	X	153607534	1.09e-75	EMD	emerin
cg10912974	X	148713660	1.09e-75	TMEM185A	transmembrane protein 185A
cg11653864	X	47509884	1.12e-75	ELK1	ELK1, member of ETS oncogene family
cg00473354	X	48334413	1.13e-75	FTSJ1	FtsJ RNA methyltransferase homolog 1 (E. coli)
cg02871887	X	153626455	1.27e-75	RPL10	ribosomal protein L10
cg08782677	X	150346292	1.29e-75	GPR50	G protein-coupled receptor 50
cg18091964	X	128913980	1.32e-75	SASH3	SAM and SH3 domain containing 3
cg06042004	X	153707710	1.34e-75	LAGE3	L antigen family, member 3
cg17238522	X	147583279	1.36e-75	AFF2	AF4/FMR2 family, member 2
cg22252245	X	41781891	1.41e-75	CASK	calcium/calmodulin-dependent serine protein kinase (MAGUK family)
cg13766601	X	153657086	1.41e-75	ATP6AP1	ATPase, H+ transporting, lysosomal accessory protein 1
cg01530521	X	119378908	1.43e-75	NKAPP1	NFKB activating protein pseudogene 1
cg00011891	X	153714660	1.46e-75	UBL4A	ubiquitin-like 4A
cg09856092	Y	15016590	1.49e-75	DDX3Y	DEAD (Asp-Glu-Ala-Asp) box helicase 3, Y-linked
cg23112505	X	118110534	1.49e-75	LONRF3	LON peptidase N-terminal domain and ring finger 3
cg14314451	X	62780853	1.49e-75	LOC92249	uncharacterized LOC92249
cg09720515	X	71792701	1.51e-75	HDAC8	histone deacetylase 8
cg04014504	X	37430717	1.59e-75	LANCL3	LanC lantibiotic synthetase component C-like 3 (bacterial)
cg26756979	X	118109365	1.59e-75	LONRF3	LON peptidase N-terminal domain and ring finger 3
cg27501723	X	107070027	1.61e-75	MID2	midline 2
cg15691129	X	68725815	1.62e-75	FAM155B	family with sequence similarity 155, member B
cg00114625	X	24483478	1.63e-75	PDK3	pyruvate dehydrogenase kinase, isozyme 3
cg08395966	X	102001268	1.65e-75	BHLHB9	basic helix-loop-helix domain containing, class B, 9
cg09091181	X	108976749	1.78e-75	ACSL4	acyl-CoA synthetase long-chain family member 4
cg16104634	X	30327494	1.83e-75	NR0B1	nuclear receptor subfamily 0, group B, member 1
cg14350469	X	153991165	1.92e-75	DKC1	dyskeratosis congenita 1, dyskerin
cg19797013	X	103411446	1.93e-75	FAM199X	family with sequence similarity 199, X-linked
cg04042030	Y	6778623	1.99e-75	TBL1Y	transducin (beta)-like 1, Y-linked
cg08656747	X	47696169	2e-75	ZNF81	zinc finger protein 81
cg23299576	X	148713663	2.06e-75	TMEM185A	transmembrane protein 185A
cg23694557	X	130423081	2.16e-75	IGSF1	immunoglobulin superfamily, member 1
cg05374090	X	152864599	2.17e-75	FAM58A	family with sequence similarity 58, member A
cg24748621	X	48958121	2.18e-75	WDR45	WD repeat domain 45
cg19548593	X	154444605	2.23e-75	VBP1	von Hippel-Lindau binding protein 1
cg10277365	X	49022793	2.23e-75	MAGIX	MAGI family member, X-linked
cg20208613	X	109561147	2.28e-75	AMMECR1	Alport syndrome, mental retardation, midface hypoplasia and elliptocytosis chromosomal region gene 1
cg24741068	X	48432888	2.3e-75	RBM3	RNA binding motif (RNP1, RRM) protein 3
cg23493872	X	135067542	2.3e-75	SLC9A6	solute carrier family 9, subfamily A (NHE6, cation proton antiporter 6), member 6
cg08983668	X	18371906	2.45e-75	SCML2	sex comb on midleg-like 2 (Drosophila)
cg03834574	X	56259094	2.46e-75	KLF8	Kruppel-like factor 8
cg27083627	X	63425537	2.61e-75	AMER1	APC membrane recruitment protein 1
cg25645840	X	137794009	2.72e-75	FGF13	fibroblast growth factor 13
cg12158214	X	55187822	2.77e-75	FAM104B	family with sequence similarity 104, member B
cg03828160	X	57022102	2.82e-75	SPIN3	spindlin family, member 3
cg18124907	X	55478610	2.85e-75	MAGEH1	melanoma antigen family H, 1
cg17824401	X	67906181	2.89e-75	STARD8	StAR-related lipid transfer (START) domain containing 8
cg25888700	X	21676344	3e-75	KLHL34	kelch-like family member 34
cg19854896	X	106959898	3.04e-75	TSC22D3	TSC22 domain family, member 3
cg23251359	X	50214465	3.19e-75	DGKK	diacylglycerol kinase, kappa
cg17036062	X	25034037	3.56e-75	ARX	aristaless related homeobox
cg18102950	X	122866938	3.57e-75	THOC2	THO complex 2
cg19513111	X	152909540	3.59e-75	DUSP9	dual specificity phosphatase 9
cg03038395	X	25031600	3.65e-75	ARX	aristaless related homeobox
cg12464216	X	102469889	3.77e-75	BEX4	brain expressed, X-linked 4
cg27609596	X	23351750	3.81e-75	PTCHD1	patched domain containing 1
cg18288715	X	70316444	4e-75	FOXO4	forkhead box O4
cg00399450	X	73834086	4.01e-75	RLIM	ring finger protein, LIM domain interacting
cg02522936	Y	22680010	4.09e-75	TTTY10	testis-specific transcript, Y-linked 10 (non-protein coding)
cg07211915	X	19533544	4.15e-75	MAP3K15	mitogen-activated protein kinase kinase kinase 15
cg06510592	X	103411278	4.19e-75	FAM199X	family with sequence similarity 199, X-linked
cg07507776	X	57618914	4.21e-75	ZXDB	zinc finger, X-linked, duplicated B
cg14513804	X	129040123	4.24e-75	UTP14A	UTP14, U3 small nucleolar ribonucleoprotein, homolog A (yeast)
cg21327581	X	47479500	4.27e-75	SYN1	synapsin I
cg23919845	X	46306474	4.37e-75	KRBOX4	KRAB box domain containing 4
cg00762184	Y	14774526	4.39e-75	TTTY15	testis-specific transcript, Y-linked 15 (non-protein coding)
cg09523186	X	80064924	4.41e-75	BRWD3	bromodomain and WD repeat domain containing 3
cg26746069	X	117479618	4.49e-75	WDR44	WD repeat domain 44
cg18005219	X	23353417	4.5e-75	PTCHD1	patched domain containing 1
cg04094482	X	73834489	4.53e-75	RLIM	ring finger protein, LIM domain interacting
cg27501007	X	117861380	4.55e-75	IL13RA1	interleukin 13 receptor, alpha 1
cg04376185	X	17755081	4.58e-75	SCML1	sex comb on midleg-like 1 (Drosophila)
cg12166502	X	23761331	4.74e-75	ACOT9	acyl-CoA thioesterase 9
cg21473514	X	103411291	4.81e-75	FAM199X	family with sequence similarity 199, X-linked
cg21557668	X	71130538	5.19e-75	NHSL2	NHS-like 2
cg06615444	X	19533456	5.37e-75	MAP3K15	mitogen-activated protein kinase kinase kinase 15
cg17345373	X	64754885	5.39e-75	LAS1L	LAS1-like (S. cerevisiae)
cg18156601	X	66766050	5.55e-75	AR	androgen receptor
cg00191758	X	55478814	5.58e-75	MAGEH1	melanoma antigen family H, 1
cg00723034	X	75393425	5.58e-75	PBDC1	polysaccharide biosynthesis domain containing 1
cg05704524	X	119378521	5.61e-75	NKAPP1	NFKB activating protein pseudogene 1
cg00139547	X	119603329	5.69e-75	LAMP2	lysosomal-associated membrane protein 2
cg02896496	X	54385394	5.93e-75	WNK3	WNK lysine deficient protein kinase 3
cg15465809	X	48931782	6.2e-75	PRAF2	PRA1 domain family, member 2
cg16091746	X	154444538	6.31e-75	VBP1	von Hippel-Lindau binding protein 1
cg19062189	X	101771625	6.39e-75	TMSB15A	thymosin beta 15a
cg17035182	X	117250736	6.76e-75	KLHL13	kelch-like family member 13
cg22575892	X	117629344	7.02e-75	DOCK11	dedicator of cytokinesis 11
cg24925526	X	47420577	7.18e-75	ARAF	v-raf murine sarcoma 3611 viral oncogene homolog
cg20056133	X	100075233	7.41e-75	CSTF2	cleavage stimulation factor, 3' pre-RNA, subunit 2, 64kDa
cg09060772	X	68723761	7.41e-75	FAM155B	family with sequence similarity 155, member B
cg26421947	X	48775820	7.85e-75	PIM2	pim-2 oncogene
cg13182391	X	17878832	7.89e-75	RAI2	retinoic acid induced 2
cg19162841	X	50214473	7.99e-75	DGKK	diacylglycerol kinase, kappa
cg24844608	X	11129831	8.13e-75	HCCS	holocytochrome c synthase
cg15199886	X	49056688	8.34e-75	SYP	synaptophysin
cg22807592	X	101967307	8.72e-75	GPRASP2	G protein-coupled receptor associated sorting protein 2
cg21016188	X	153672702	8.75e-75	FAM50A	family with sequence similarity 50, member A
cg26308359	X	150565446	8.92e-75	VMA21	VMA21 vacuolar H+-ATPase homolog (S. cerevisiae)
cg13307142	X	74743056	8.99e-75	ZDHHC15	zinc finger, DHHC-type containing 15
cg12521790	X	49056693	9.33e-75	SYP	synaptophysin
cg00200463	X	67913573	9.44e-75	STARD8	StAR-related lipid transfer (START) domain containing 8
cg03705894	X	49687068	9.77e-75	CLCN5	chloride channel, voltage-sensitive 5
cg03335173	X	151806923	1.01e-74	GABRQ	gamma-aminobutyric acid (GABA) A receptor, theta
cg04907664	X	68049805	1.04e-74	EFNB1	ephrin-B1
cg15043492	X	153990749	1.04e-74	DKC1	dyskeratosis congenita 1, dyskerin
cg18780401	X	48815125	1.06e-74	OTUD5	OTU deubiquitinase 5
cg20484507	X	21392617	1.08e-74	CNKSR2	connector enhancer of kinase suppressor of Ras 2
cg12935118	X	128657038	1.09e-74	SMARCA1	SWI/SNF related, matrix associated, actin dependent regulator of chromatin, subfamily a, member 1
cg00192980	X	77394971	1.09e-74	TAF9B	TAF9B RNA polymerase II, TATA box binding protein (TBP)-associated factor, 31kDa
cg16590821	X	118107876	1.1e-74	LONRF3	LON peptidase N-terminal domain and ring finger 3
cg12443477	X	153979635	1.1e-74	GAB3	GRB2-associated binding protein 3
cg14533874	X	54071285	1.13e-74	PHF8	PHD finger protein 8
cg18923230	X	153626413	1.19e-74	RPL10	ribosomal protein L10
cg07507339	X	153744384	1.25e-74	FAM3A	family with sequence similarity 3, member A
cg00308367	Y	21868532	1.28e-74	KDM5D	lysine (K)-specific demethylase 5D
cg05707815	X	71934233	1.29e-74	PHKA1	phosphorylase kinase, alpha 1 (muscle)
cg21773962	X	139586310	1.29e-74	SOX3	SRY (sex determining region Y)-box 3
cg00328965	X	129243062	1.29e-74	ELF4	E74-like factor 4 (ets domain transcription factor)
cg05725925	Y	21729058	1.32e-74	TXLNG2P	taxilin gamma 2, pseudogene
cg06616857	X	153719132	1.34e-74	SLC10A3	solute carrier family 10, member 3
cg05965444	X	134049328	1.36e-74	MOSPD1	motile sperm domain containing 1
cg14720319	X	133371383	1.37e-74	CCDC160	coiled-coil domain containing 160
cg14772068	X	55479202	1.38e-74	MAGEH1	melanoma antigen family H, 1
cg05462236	X	63615456	1.41e-74	MTMR8	myotubularin related protein 8
cg01683788	X	11777794	1.41e-74	MSL3	male-specific lethal 3 homolog (Drosophila)
cg23157067	X	105855386	1.42e-74	CXorf57	chromosome X open reading frame 57
cg25237542	X	142722494	1.44e-74	SLITRK4	SLIT and NTRK-like family, member 4
cg15224006	X	49125404	1.45e-74	PPP1R3F	protein phosphatase 1, regulatory subunit 3F
cg23990273	X	151806472	1.45e-74	GABRQ	gamma-aminobutyric acid (GABA) A receptor, theta
cg17547524	X	117629324	1.6e-74	DOCK11	dedicator of cytokinesis 11
cg24536689	X	17673760	1.62e-74	NHS	Nance-Horan syndrome (congenital cataracts and dental anomalies)
cg07758529	X	103813150	1.66e-74	IL1RAPL2	interleukin 1 receptor accessory protein-like 2
cg07874334	X	122993913	1.67e-74	XIAP	X-linked inhibitor of apoptosis
cg00583618	X	49020114	1.68e-74	MAGIX	MAGI family member, X-linked
cg27044041	X	48432702	1.79e-74	RBM3	RNA binding motif (RNP1, RRM) protein 3
cg13176022	X	2730666	1.8e-74	XG	Xg blood group
cg00849191	X	152939154	1.83e-74	PNCK	pregnancy up-regulated nonubiquitous CaM kinase
cg18307604	X	119603221	1.84e-74	LAMP2	lysosomal-associated membrane protein 2
cg19998137	X	67913607	1.95e-74	STARD8	StAR-related lipid transfer (START) domain containing 8
cg24779040	X	53111607	1.95e-74	TSPYL2	TSPY-like 2
cg08327960	X	38663047	1.98e-74	MID1IP1	MID1 interacting protein 1
cg19505129	X	56258695	1.98e-74	KLF8	Kruppel-like factor 8
cg13304035	X	135333674	2.02e-74	MAP7D3	MAP7 domain containing 3
cg15452747	X	68726029	2.03e-74	FAM155B	family with sequence similarity 155, member B
cg22969661	X	24483476	2.05e-74	PDK3	pyruvate dehydrogenase kinase, isozyme 3
cg18397310	X	23685473	2.07e-74	PRDX4	peroxiredoxin 4
cg01288367	X	68384992	2.09e-74	PJA1	praja ring finger 1, E3 ubiquitin protein ligase
cg26335568	X	55026135	2.11e-74	APEX2	APEX nuclease (apurinic/apyrimidinic endonuclease) 2
cg26119746	X	108976838	2.12e-74	ACSL4	acyl-CoA synthetase long-chain family member 4
cg06055478	X	62974905	2.33e-74	ARHGEF9	Cdc42 guanine nucleotide exchange factor (GEF) 9
cg17396400	X	23761459	2.39e-74	ACOT9	acyl-CoA thioesterase 9
cg19332075	X	144903691	2.4e-74	SLITRK2	SLIT and NTRK-like family, member 2
cg17552650	X	48957963	2.41e-74	WDR45	WD repeat domain 45
cg07629996	X	17673876	2.48e-74	NHS	Nance-Horan syndrome (congenital cataracts and dental anomalies)
cg04493740	X	129474199	2.52e-74	SLC25A14	solute carrier family 25 (mitochondrial carrier, brain), member 14
cg16412513	X	54556692	2.55e-74	GNL3L	guanine nucleotide binding protein-like 3 (nucleolar)-like
cg13652795	X	40000784	2.56e-74	BCOR	BCL6 corepressor
cg24258005	X	55187696	2.58e-74	FAM104B	family with sequence similarity 104, member B
cg24888621	X	134654536	2.62e-74	DDX26B	DEAD/H (Asp-Glu-Ala-Asp/His) box polypeptide 26B
cg20662859	X	150151609	2.78e-74	HMGB3	high mobility group box 3
cg27355713	Y	6778543	2.86e-74	TBL1Y	transducin (beta)-like 1, Y-linked
cg00581583	X	49047791	3.01e-74	SYP	synaptophysin
cg11111131	X	105855108	3.05e-74	CXorf57	chromosome X open reading frame 57
cg22646149	X	49047879	3.19e-74	SYP	synaptophysin
cg09738386	X	100645872	3.2e-74	RPL36A	ribosomal protein L36a
cg06776257	X	152912692	3.21e-74	DUSP9	dual specificity phosphatase 9
cg04675170	X	64754950	3.29e-74	LAS1L	LAS1-like (S. cerevisiae)
cg07851521	Y	6113261	3.33e-74	TSPY2	testis specific protein, Y-linked 2
cg04499381	X	128913671	3.35e-74	SASH3	SAM and SH3 domain containing 3
cg24123780	X	23761651	3.35e-74	ACOT9	acyl-CoA thioesterase 9
cg00685925	X	48398048	3.36e-74	TBC1D25	TBC1 domain family, member 25
cg23484208	X	11776853	3.4e-74	MSL3	male-specific lethal 3 homolog (Drosophila)
cg01984154	Y	2718782	3.44e-74	RPS4Y1	ribosomal protein S4, Y-linked 1
cg04027312	X	46618632	3.47e-74	SLC9A7	solute carrier family 9, subfamily A (NHE7, cation proton antiporter 7), member 7
cg15570803	X	70288412	3.5e-74	SNX12	sorting nexin 12
cg05185776	X	55187570	3.53e-74	FAM104B	family with sequence similarity 104, member B
cg10649042	X	128913786	3.56e-74	SASH3	SAM and SH3 domain containing 3
cg20421037	X	131157627	3.68e-74	MST4	serine/threonine protein kinase MST4
cg07261646	X	153602918	3.69e-74	FLNA	filamin A, alpha
cg16488754	X	149861936	3.69e-74	MTMR1	myotubularin related protein 1
cg15536552	X	108976035	3.83e-74	ACSL4	acyl-CoA synthetase long-chain family member 4
cg06079963	X	24711994	3.91e-74	POLA1	polymerase (DNA directed), alpha 1, catalytic subunit
cg16245086	X	100603828	3.95e-74	TIMM8A	translocase of inner mitochondrial membrane 8 homolog A (yeast)
cg07747963	Y	22917087	3.98e-74	RPS4Y2	ribosomal protein S4, Y-linked 2
cg01747155	X	154842516	4.01e-74	TMLHE	trimethyllysine hydroxylase, epsilon
cg08966380	X	68835729	4.06e-74	EDA	ectodysplasin A
cg16641060	X	118739737	4.15e-74	NKRF	NFKB repressing factor
cg01911846	X	102510229	4.17e-74	TCEAL8	transcription elongation factor A (SII)-like 8
cg13941987	X	129118022	4.29e-74	BCORL1	BCL6 corepressor-like 1
cg13651586	X	48769094	4.45e-74	SLC35A2	solute carrier family 35 (UDP-galactose transporter), member A2
cg14642832	X	135963137	4.48e-74	RBMX	RNA binding motif protein, X-linked
cg16832275	X	55744084	4.49e-74	RRAGB	Ras-related GTP binding B
cg23143524	X	24483077	4.7e-74	PDK3	pyruvate dehydrogenase kinase, isozyme 3
cg09307104	X	69665233	4.76e-74	DLG3	discs, large homolog 3 (Drosophila)
cg08816194	Y	16733442	4.77e-74	NLGN4Y	neuroligin 4, Y-linked
cg10698069	Y	15016598	4.95e-74	DDX3Y	DEAD (Asp-Glu-Ala-Asp) box helicase 3, Y-linked
cg24347720	X	135333661	5.1e-74	MAP7D3	MAP7 domain containing 3
cg21953876	X	12809345	5.26e-74	PRPS2	phosphoribosyl pyrophosphate synthetase 2
cg17818432	X	134156561	5.53e-74	FAM127C	family with sequence similarity 127, member C
cg07731488	Y	21729314	5.55e-74	TXLNG2P	taxilin gamma 2, pseudogene
cg18632412	X	100603351	5.83e-74	TIMM8A	translocase of inner mitochondrial membrane 8 homolog A (yeast)
cg23941728	X	153607222	5.91e-74	EMD	emerin
cg19930056	X	119444705	5.92e-74	TMEM255A	transmembrane protein 255A
cg08637771	X	67718940	6.28e-74	YIPF6	Yip1 domain family, member 6
cg07363416	X	77151100	6.49e-74	MAGT1	magnesium transporter 1
cg21365235	X	128674765	6.53e-74	OCRL	oculocerebrorenal syndrome of Lowe
cg20113724	X	117957771	6.65e-74	ZCCHC12	zinc finger, CCHC domain containing 12
cg22221554	X	129245238	6.82e-74	ELF4	E74-like factor 4 (ets domain transcription factor)
cg23455407	X	70288342	6.84e-74	SNX12	sorting nexin 12
cg04238548	X	106045825	7.01e-74	TBC1D8B	TBC1 domain family, member 8B (with GRAM domain)
cg09748856	Y	16636697	7.26e-74	NLGN4Y	neuroligin 4, Y-linked
cg16567137	X	101410914	7.27e-74	BEX5	brain expressed, X-linked 5
cg16488059	X	37431783	7.29e-74	LANCL3	LanC lantibiotic synthetase component C-like 3 (bacterial)
cg01573782	X	38079899	7.57e-74	SRPX	sushi-repeat containing protein, X-linked
cg05673346	X	38662707	7.67e-74	MID1IP1	MID1 interacting protein 1
cg06341336	X	55026590	8.07e-74	APEX2	APEX nuclease (apurinic/apyrimidinic endonuclease) 2
cg26039373	X	38079661	8.09e-74	SRPX	sushi-repeat containing protein, X-linked
cg22713892	X	47342160	8.2e-74	ZNF41	zinc finger protein 41
cg07223177	X	46434198	8.62e-74	CHST7	carbohydrate (N-acetylglucosamine 6-O) sulfotransferase 7
cg26985119	X	49022801	8.66e-74	MAGIX	MAGI family member, X-linked
cg17811760	X	49687610	8.89e-74	CLCN5	chloride channel, voltage-sensitive 5
cg14157445	Y	14774019	8.93e-74	TTTY15	testis-specific transcript, Y-linked 15 (non-protein coding)
cg08242338	Y	6114379	9.12e-74	TSPY2	testis specific protein, Y-linked 2
cg25496792	X	54557002	9.47e-74	GNL3L	guanine nucleotide binding protein-like 3 (nucleolar)-like
cg08798116	X	132548882	9.7e-74	GPC4	glypican 4
cg17741448	Y	22917782	9.78e-74	RPS4Y2	ribosomal protein S4, Y-linked 2
cg03334316	X	54209370	1.03e-73	FAM120C	family with sequence similarity 120C
cg12165338	X	51486594	1.06e-73	GSPT2	G1 to S phase transition 2
cg16954455	X	25030703	1.1e-73	ARX	aristaless related homeobox
cg24194941	X	154444570	1.23e-73	VBP1	von Hippel-Lindau binding protein 1
cg00433220	X	46697120	1.26e-73	RP2	retinitis pigmentosa 2 (X-linked recessive)
cg07649160	X	48931826	1.31e-73	PRAF2	PRA1 domain family, member 2
cg10914789	X	152909097	1.34e-73	DUSP9	dual specificity phosphatase 9
cg17001703	X	64754863	1.38e-73	LAS1L	LAS1-like (S. cerevisiae)
cg07822777	X	103499650	1.41e-73	ESX1	ESX homeobox 1
cg15579650	X	101906119	1.44e-73	GPRASP1	G protein-coupled receptor associated sorting protein 1
cg11653314	X	20285129	1.45e-73	RPS6KA3	ribosomal protein S6 kinase, 90kDa, polypeptide 3
cg25943986	X	83442397	1.52e-73	RPS6KA6	ribosomal protein S6 kinase, 90kDa, polypeptide 6
cg07750402	X	48814932	1.55e-73	OTUD5	OTU deubiquitinase 5
cg11550332	X	106960273	1.57e-73	TSC22D3	TSC22 domain family, member 3
cg01668271	X	47696333	1.58e-73	ZNF81	zinc finger protein 81
cg25790081	X	67718547	1.59e-73	YIPF6	Yip1 domain family, member 6
cg01311227	Y	2709627	1.62e-73	RPS4Y1	ribosomal protein S4, Y-linked 1
cg25591670	X	75392807	1.65e-73	PBDC1	polysaccharide biosynthesis domain containing 1
cg00779763	X	47479114	1.67e-73	SYN1	synapsin I
cg08059778	X	129116536	1.68e-73	BCORL1	BCL6 corepressor-like 1
cg07674075	X	55187543	1.68e-73	FAM104B	family with sequence similarity 104, member B
cg17639056	X	46618639	1.71e-73	SLC9A7	solute carrier family 9, subfamily A (NHE7, cation proton antiporter 7), member 7
cg20394620	X	48541924	1.72e-73	WAS	Wiskott-Aldrich syndrome
cg09253663	X	128788913	1.79e-73	APLN	apelin
cg00993140	X	85403122	1.84e-73	DACH2	dachshund family transcription factor 2
cg23356769	X	129245245	1.84e-73	ELF4	E74-like factor 4 (ets domain transcription factor)
cg05116966	X	105969622	1.85e-73	RNF128	ring finger protein 128, E3 ubiquitin protein ligase
cg24264679	X	69675064	1.89e-73	DLG3	discs, large homolog 3 (Drosophila)
cg14191108	X	43515457	1.94e-73	MAOA	monoamine oxidase A
cg17195879	X	153626255	2.01e-73	RPL10	ribosomal protein L10
cg17291758	X	48858921	2.03e-73	GRIPAP1	GRIP1 associated protein 1
cg12284142	X	150151762	2.06e-73	HMGB3	high mobility group box 3
cg00937263	X	74145012	2.13e-73	KIAA2022	KIAA2022
cg27509967	Y	21877683	2.15e-73	KDM5D	lysine (K)-specific demethylase 5D
cg12137402	X	68836202	2.18e-73	EDA	ectodysplasin A
cg01825872	X	67653324	2.2e-73	OPHN1	oligophrenin 1
cg23214992	X	154444717	2.21e-73	VBP1	von Hippel-Lindau binding protein 1
cg06772067	X	122993679	2.25e-73	XIAP	X-linked inhibitor of apoptosis
cg15450782	X	54209682	2.29e-73	FAM120C	family with sequence similarity 120C
cg04771729	X	130929851	2.35e-73	FIRRE	firre intergenic RNA
cg00775115	X	47343198	2.37e-73	ZNF41	zinc finger protein 41
cg21179956	X	136114018	2.41e-73	GPR101	G protein-coupled receptor 101
cg03692134	X	129116990	2.41e-73	BCORL1	BCL6 corepressor-like 1
cg21881821	X	68836113	2.42e-73	EDA	ectodysplasin A
cg15067665	X	153166644	2.49e-73	AVPR2	arginine vasopressin receptor 2
cg11673471	X	128977578	2.51e-73	ZDHHC9	zinc finger, DHHC-type containing 9
cg09072865	X	106243506	2.54e-73	MORC4	MORC family CW-type zinc finger 4
cg17592148	X	105969956	2.6e-73	RNF128	ring finger protein 128, E3 ubiquitin protein ligase
cg05799859	X	153744612	2.65e-73	FAM3A	family with sequence similarity 3, member A
cg20121427	X	43514483	2.87e-73	MAOA	monoamine oxidase A
cg20207108	X	101906181	2.92e-73	GPRASP1	G protein-coupled receptor associated sorting protein 1
cg18998000	X	153284959	2.95e-73	IRAK1	interleukin-1 receptor-associated kinase 1
cg12026625	X	49028165	3.25e-73	PLP2	proteolipid protein 2 (colonic epithelium-enriched)
cg02611122	X	153247499	3.25e-73	TMEM187	transmembrane protein 187
cg17220866	X	37706296	3.32e-73	DYNLT3	dynein, light chain, Tctex-type 3
cg03157806	X	148713279	3.37e-73	TMEM185A	transmembrane protein 185A
cg05803370	X	153715241	3.42e-73	UBL4A	ubiquitin-like 4A
cg09227616	X	49056886	3.46e-73	SYP	synaptophysin
cg18112782	X	48814914	3.63e-73	OTUD5	OTU deubiquitinase 5
cg24202706	X	151806678	3.68e-73	GABRQ	gamma-aminobutyric acid (GABA) A receptor, theta
cg08408091	X	153672393	3.75e-73	FAM50A	family with sequence similarity 50, member A
cg17122979	X	48397915	3.84e-73	TBC1D25	TBC1 domain family, member 25
cg04292836	X	23761484	3.91e-73	ACOT9	acyl-CoA thioesterase 9
cg08707617	X	39944352	3.92e-73	BCOR	BCL6 corepressor
cg01375382	Y	2709598	3.92e-73	RPS4Y1	ribosomal protein S4, Y-linked 1
cg08528516	Y	15015995	3.94e-73	DDX3Y	DEAD (Asp-Glu-Ala-Asp) box helicase 3, Y-linked
cg21509846	X	102319368	3.97e-73	BEX1	brain expressed, X-linked 1
cg25576048	X	100805516	4.03e-73	ARMCX1	armadillo repeat containing, X-linked 1
cg00910720	X	108780265	4.11e-73	NXT2	nuclear transport factor 2-like export factor 2
cg10403109	X	150565864	4.22e-73	VMA21	VMA21 vacuolar H+-ATPase homolog (S. cerevisiae)
cg09781635	X	100872594	4.24e-73	ARMCX6	armadillo repeat containing, X-linked 6
cg27519679	X	129299533	4.35e-73	AIFM1	apoptosis-inducing factor, mitochondrion-associated, 1
cg21983484	X	49687062	4.52e-73	CLCN5	chloride channel, voltage-sensitive 5
cg03278611	Y	16941591	4.8e-73	NLGN4Y	neuroligin 4, Y-linked
cg24034992	X	67719066	4.81e-73	YIPF6	Yip1 domain family, member 6
cg24183173	X	39962195	4.89e-73	BCOR	BCL6 corepressor
cg23857909	X	153362596	4.92e-73	MECP2	methyl CpG binding protein 2 (Rett syndrome)
cg14258356	X	47510110	4.93e-73	ELK1	ELK1, member of ETS oncogene family
cg21491240	X	135578828	4.97e-73	HTATSF1	HIV-1 Tat specific factor 1
cg02839557	Y	6778641	5.17e-73	TBL1Y	transducin (beta)-like 1, Y-linked
cg05418443	X	118370461	5.29e-73	PGRMC1	progesterone receptor membrane component 1
cg12472218	X	17755211	5.3e-73	SCML1	sex comb on midleg-like 1 (Drosophila)
cg06908232	X	128977816	5.32e-73	ZDHHC9	zinc finger, DHHC-type containing 9
cg26058907	Y	22917942	5.37e-73	RPS4Y2	ribosomal protein S4, Y-linked 2
cg10990737	Y	16637142	5.44e-73	NLGN4Y	neuroligin 4, Y-linked
cg13014545	X	77359749	5.49e-73	PGK1	phosphoglycerate kinase 1
cg02994943	X	154033409	5.52e-73	MPP1	membrane protein, palmitoylated 1, 55kDa
cg21304892	X	134555728	5.75e-73	LINC00086	long intergenic non-protein coding RNA 86
cg05785344	X	129118279	5.78e-73	BCORL1	BCL6 corepressor-like 1
cg23277098	X	64754804	5.79e-73	LAS1L	LAS1-like (S. cerevisiae)
cg02004872	Y	15815552	5.83e-73	TMSB4Y	thymosin beta 4, Y-linked
cg21127593	X	133507742	5.89e-73	PHF6	PHD finger protein 6
cg17149359	X	119764131	6.42e-73	C1GALT1C1	C1GALT1-specific chaperone 1
cg22238863	X	47342101	6.51e-73	ZNF41	zinc finger protein 41
cg14834143	X	118109844	6.53e-73	LONRF3	LON peptidase N-terminal domain and ring finger 3
cg03096488	X	66765289	6.9e-73	AR	androgen receptor
cg18147067	X	11445818	7.2e-73	ARHGAP6	Rho GTPase activating protein 6
cg02842889	Y	2803127	7.59e-73	ZFY	zinc finger protein, Y-linked
cg05786601	X	66764126	7.61e-73	AR	androgen receptor
cg05034175	X	134233109	7.81e-73	LINC00087	long intergenic non-protein coding RNA 87
cg08314875	Y	15015601	7.81e-73	DDX3Y	DEAD (Asp-Glu-Ala-Asp) box helicase 3, Y-linked
cg14479037	X	106242642	8.06e-73	MORC4	MORC family CW-type zinc finger 4
cg27474516	X	128789105	8.23e-73	APLN	apelin
cg13286902	X	100306780	8.26e-73	TRMT2B	tRNA methyltransferase 2 homolog B (S. cerevisiae)
cg10310824	X	23801995	8.5e-73	SAT1	spermidine/spermine N1-acetyltransferase 1
cg15329860	Y	21906636	8.75e-73	KDM5D	lysine (K)-specific demethylase 5D
cg18799866	X	46618164	8.98e-73	SLC9A7	solute carrier family 9, subfamily A (NHE7, cation proton antiporter 7), member 7
cg19638040	X	41782196	9.1e-73	CASK	calcium/calmodulin-dependent serine protein kinase (MAGUK family)
cg07781082	X	77359553	9.25e-73	PGK1	phosphoglycerate kinase 1
cg24340926	X	129305036	9.31e-73	RAB33A	RAB33A, member RAS oncogene family
cg19355911	X	12809326	9.66e-73	PRPS2	phosphoribosyl pyrophosphate synthetase 2
cg26807533	X	129039711	9.71e-73	UTP14A	UTP14, U3 small nucleolar ribonucleoprotein, homolog A (yeast)
cg13121076	X	19533550	9.86e-73	MAP3K15	mitogen-activated protein kinase kinase kinase 15
cg25933726	X	38186399	9.97e-73	RPGR	retinitis pigmentosa GTPase regulator
cg05890011	Y	14774195	1.02e-72	TTTY15	testis-specific transcript, Y-linked 15 (non-protein coding)
cg00011200	X	48380234	1.04e-72	EBP	emopamil binding protein (sterol isomerase)
cg27606669	X	105065879	1.07e-72	NRK	Nik related kinase
cg11901680	X	48901069	1.13e-72	TFE3	transcription factor binding to IGHM enhancer 3
cg04586456	X	46696297	1.13e-72	RP2	retinitis pigmentosa 2 (X-linked recessive)
cg17853057	X	54070497	1.17e-72	PHF8	PHD finger protein 8
cg22569627	X	119385611	1.21e-72	ZBTB33	zinc finger and BTB domain containing 33
cg22876425	X	150152212	1.23e-72	HMGB3	high mobility group box 3
cg26059639	X	12809315	1.38e-72	PRPS2	phosphoribosyl pyrophosphate synthetase 2
cg00140085	X	152954284	1.43e-72	SLC6A8	solute carrier family 6 (neurotransmitter transporter), member 8
cg14671357	Y	7676811	1.48e-72	TTTY12	testis-specific transcript, Y-linked 12 (non-protein coding)
cg25443613	Y	2709605	1.48e-72	RPS4Y1	ribosomal protein S4, Y-linked 1
cg04840163	Y	2804320	1.53e-72	ZFY	zinc finger protein, Y-linked
cg21046413	X	129299367	1.57e-72	AIFM1	apoptosis-inducing factor, mitochondrion-associated, 1
cg27124847	X	48433165	1.64e-72	RBM3	RNA binding motif (RNP1, RRM) protein 3
cg27470278	X	123094132	1.64e-72	STAG2	stromal antigen 2
cg00769799	X	133594079	1.73e-72	HPRT1	hypoxanthine phosphoribosyltransferase 1
cg06164717	X	136114030	1.76e-72	GPR101	G protein-coupled receptor 101
cg13571540	X	23801624	1.95e-72	SAT1	spermidine/spermine N1-acetyltransferase 1
cg01804836	X	102565738	1.98e-72	BEX2	brain expressed X-linked 2
cg24479484	X	153362589	2.06e-72	MECP2	methyl CpG binding protein 2 (Rett syndrome)
cg25874079	X	73834484	2.11e-72	RLIM	ring finger protein, LIM domain interacting
cg11851349	X	153603154	2.14e-72	FLNA	filamin A, alpha
cg02200373	X	128913578	2.14e-72	SASH3	SAM and SH3 domain containing 3
cg09056691	X	154033836	2.15e-72	MPP1	membrane protein, palmitoylated 1, 55kDa
cg04747879	X	70288391	2.2e-72	SNX12	sorting nexin 12
cg04297329	X	72434720	2.21e-72	NAP1L2	nucleosome assembly protein 1-like 2
cg01906946	X	39951219	2.22e-72	BCOR	BCL6 corepressor
cg08848711	X	118827659	2.29e-72	2014-09-06	septin 6
cg09850561	X	38420581	2.35e-72	TSPAN7	tetraspanin 7
cg16734817	X	49687071	2.39e-72	CLCN5	chloride channel, voltage-sensitive 5
cg19238394	X	48958236	2.55e-72	WDR45	WD repeat domain 45
cg02274705	X	119763815	2.56e-72	C1GALT1C1	C1GALT1-specific chaperone 1
cg07297906	X	133119578	2.57e-72	GPC3	glypican 3
cg11337025	X	106361672	2.58e-72	RBM41	RNA binding motif protein 41
cg18406472	X	101967643	2.63e-72	GPRASP2	G protein-coupled receptor associated sorting protein 2
cg14029254	Y	22918261	2.63e-72	RPS4Y2	ribosomal protein S4, Y-linked 2
cg11186981	X	150151784	2.72e-72	HMGB3	high mobility group box 3
cg00016522	X	149737876	2.78e-72	MTM1	myotubularin 1
cg00114913	X	118107540	2.84e-72	LONRF3	LON peptidase N-terminal domain and ring finger 3
cg06277838	X	73641370	2.91e-72	SLC16A2	solute carrier family 16, member 2 (thyroid hormone transporter)
cg12544391	X	23801333	2.95e-72	SAT1	spermidine/spermine N1-acetyltransferase 1
cg27483305	X	119077757	2.96e-72	NKAP	NFKB activating protein
cg03995238	X	47079305	2.96e-72	CDK16	cyclin-dependent kinase 16
cg05872808	X	153657411	3.02e-72	ATP6AP1	ATPase, H+ transporting, lysosomal accessory protein 1
cg08275242	X	69353171	3.07e-72	IGBP1	immunoglobulin (CD79A) binding protein 1
cg17720011	X	134049345	3.08e-72	MOSPD1	motile sperm domain containing 1
cg06721573	X	24483234	3.15e-72	PDK3	pyruvate dehydrogenase kinase, isozyme 3
cg15977272	X	68048909	3.15e-72	EFNB1	ephrin-B1
cg00458505	X	17393449	3.17e-72	NHS	Nance-Horan syndrome (congenital cataracts and dental anomalies)
cg02011394	Y	9194502	3.24e-72	TSPY4	testis specific protein, Y-linked 4
cg27047283	X	135333567	3.34e-72	MAP7D3	MAP7 domain containing 3
cg11165479	X	49056505	3.48e-72	SYP	synaptophysin
cg02937293	X	49687792	3.54e-72	CLCN5	chloride channel, voltage-sensitive 5
cg00996177	X	38186710	3.56e-72	RPGR	retinitis pigmentosa GTPase regulator
cg05554396	X	102510120	3.64e-72	TCEAL8	transcription elongation factor A (SII)-like 8
cg00729461	X	133371084	3.66e-72	CCDC160	coiled-coil domain containing 160
cg19407410	X	99665951	3.66e-72	PCDH19	protocadherin 19
cg27433982	Y	2802985	3.74e-72	ZFY	zinc finger protein, Y-linked
cg24971873	X	74144705	3.95e-72	KIAA2022	KIAA2022
cg15048430	X	54384161	4.13e-72	WNK3	WNK lysine deficient protein kinase 3
cg21019788	X	48555509	4.22e-72	SUV39H1	suppressor of variegation 3-9 homolog 1 (Drosophila)
cg16510200	X	11129336	4.41e-72	HCCS	holocytochrome c synthase
cg11308037	X	153744609	4.41e-72	FAM3A	family with sequence similarity 3, member A
cg07395435	X	138774080	4.43e-72	MCF2	MCF.2 cell line derived transforming sequence
cg01426558	Y	15015682	4.48e-72	DDX3Y	DEAD (Asp-Glu-Ala-Asp) box helicase 3, Y-linked
cg09978401	X	12809216	4.49e-72	PRPS2	phosphoribosyl pyrophosphate synthetase 2
cg14492024	Y	21729049	4.61e-72	TXLNG2P	taxilin gamma 2, pseudogene
cg19493242	X	66765122	4.62e-72	AR	androgen receptor
cg25158266	X	101854056	4.83e-72	ARMCX5	armadillo repeat containing, X-linked 5
cg02050847	Y	22918038	4.97e-72	RPS4Y2	ribosomal protein S4, Y-linked 2
cg27198824	X	147582727	5.08e-72	AFF2	AF4/FMR2 family, member 2
cg17058724	X	134166347	5.14e-72	FAM127A	family with sequence similarity 127, member A
cg03057808	X	105855296	5.15e-72	CXorf57	chromosome X open reading frame 57
cg14007036	X	136113725	5.18e-72	GPR101	G protein-coupled receptor 101
cg25897349	X	153979507	5.36e-72	GAB3	GRB2-associated binding protein 3
cg17068766	X	17879816	5.55e-72	RAI2	retinoic acid induced 2
cg18144073	X	54835328	5.56e-72	MAGED2	melanoma antigen family D, 2
cg01241836	X	48901346	5.71e-72	TFE3	transcription factor binding to IGHM enhancer 3
cg17294479	X	102470404	5.8e-72	BEX4	brain expressed, X-linked 4
cg15693668	X	63425720	6.11e-72	AMER1	APC membrane recruitment protein 1
cg21331369	X	55515154	6.36e-72	USP51	ubiquitin specific peptidase 51
cg12980185	X	154255174	6.46e-72	FUNDC2	FUN14 domain containing 2
cg24737468	X	110188323	6.61e-72	PAK3	p21 protein (Cdc42/Rac)-activated kinase 3
cg02276461	X	132092575	6.68e-72	HS6ST2	heparan sulfate 6-O-sulfotransferase 2
cg19800913	X	134186228	6.71e-72	FAM127B	family with sequence similarity 127, member B
cg04790916	Y	15591260	6.92e-72	UTY	ubiquitously transcribed tetratricopeptide repeat containing, Y-linked
cg07374632	X	48693665	6.92e-72	PCSK1N	proprotein convertase subtilisin/kexin type 1 inhibitor
cg06363801	X	134049271	7.05e-72	MOSPD1	motile sperm domain containing 1
cg19153710	X	54070756	7.05e-72	PHF8	PHD finger protein 8
cg03052502	Y	9193029	7.31e-72	FAM197Y2	family with sequence similarity 197, Y-linked, member 2, pseudogene
cg06783548	X	47479436	7.74e-72	SYN1	synapsin I
cg14029629	X	49023064	8.23e-72	MAGIX	MAGI family member, X-linked
cg05672930	Y	21729555	8.35e-72	TXLNG2P	taxilin gamma 2, pseudogene
cg17660627	Y	21729665	8.38e-72	TXLNG2P	taxilin gamma 2, pseudogene
cg17710066	X	18373455	8.41e-72	SCML2	sex comb on midleg-like 2 (Drosophila)
cg13156574	X	129402311	8.65e-72	ZNF280C	zinc finger protein 280C
cg09228985	Y	21666078	8.87e-72	BCORP1	BCL6 corepressor pseudogene 1
cg18159654	X	17394810	9.37e-72	NHS	Nance-Horan syndrome (congenital cataracts and dental anomalies)
cg05688478	X	128789194	9.55e-72	APLN	apelin
cg19321437	X	83757536	9.83e-72	HDX	highly divergent homeobox
cg12944030	X	55187470	1.01e-71	FAM104B	family with sequence similarity 104, member B
cg20495737	X	48327768	1.02e-71	SLC38A5	solute carrier family 38, member 5
cg12419462	X	25031919	1.02e-71	ARX	aristaless related homeobox
cg06139288	X	11683125	1.1e-71	ARHGAP6	Rho GTPase activating protein 6
cg07309821	X	62571385	1.15e-71	SPIN4	spindlin family, member 4
cg06921456	X	153189769	1.17e-71	ARHGAP4	Rho GTPase activating protein 4
cg12447182	X	68835857	1.18e-71	EDA	ectodysplasin A
cg14180491	Y	15016705	1.19e-71	DDX3Y	DEAD (Asp-Glu-Ala-Asp) box helicase 3, Y-linked
cg23590699	X	11776935	1.21e-71	MSL3	male-specific lethal 3 homolog (Drosophila)
cg00428012	X	77166217	1.24e-71	ATP7A	ATPase, Cu++ transporting, alpha polypeptide
cg05045738	X	73834707	1.26e-71	RLIM	ring finger protein, LIM domain interacting
cg02301364	X	106871826	1.29e-71	PRPS1	phosphoribosyl pyrophosphate synthetase 1
cg18878700	X	131623878	1.31e-71	MBNL3	muscleblind-like splicing regulator 3
cg24508310	X	39947559	1.31e-71	BCOR	BCL6 corepressor
cg27592925	X	131351970	1.32e-71	RAP2C	RAP2C, member of RAS oncogene family
cg05480730	Y	7142073	1.37e-71	PRKY	protein kinase, Y-linked, pseudogene
cg22404117	X	100353450	1.37e-71	CENPI	centromere protein I
cg19679687	X	37430707	1.41e-71	LANCL3	LanC lantibiotic synthetase component C-like 3 (bacterial)
cg07386410	X	55515751	1.41e-71	USP51	ubiquitin specific peptidase 51
cg05128824	Y	15015176	1.45e-71	DDX3Y	DEAD (Asp-Glu-Ala-Asp) box helicase 3, Y-linked
cg24328927	X	152224686	1.49e-71	PNMA3	paraneoplastic Ma antigen 3
cg10105844	X	110339372	1.5e-71	PAK3	p21 protein (Cdc42/Rac)-activated kinase 3
cg17553592	X	17394345	1.56e-71	NHS	Nance-Horan syndrome (congenital cataracts and dental anomalies)
cg24401557	X	137793853	1.56e-71	FGF13	fibroblast growth factor 13
cg01191902	X	48931851	1.56e-71	PRAF2	PRA1 domain family, member 2
cg05100261	X	153626754	1.59e-71	RPL10	ribosomal protein L10
cg16403901	X	49126486	1.62e-71	PPP1R3F	protein phosphatase 1, regulatory subunit 3F
cg15050093	X	118925759	1.64e-71	RPL39	ribosomal protein L39
cg13431666	X	38420436	1.66e-71	TSPAN7	tetraspanin 7
cg24585803	X	77395373	1.67e-71	TAF9B	TAF9B RNA polymerase II, TATA box binding protein (TBP)-associated factor, 31kDa
cg02616328	Y	2803947	1.7e-71	ZFY	zinc finger protein, Y-linked
cg08784874	X	119695210	1.73e-71	CUL4B	cullin 4B
cg01777017	X	138287603	1.85e-71	FGF13	fibroblast growth factor 13
cg06102971	X	17878442	1.86e-71	RAI2	retinoic acid induced 2
cg16681914	X	11777654	2.06e-71	MSL3	male-specific lethal 3 homolog (Drosophila)
cg02117996	X	38660490	2.06e-71	MID1IP1	MID1 interacting protein 1
cg07954607	X	101380464	2.12e-71	TCEAL2	transcription elongation factor A (SII)-like 2
cg17330459	X	85403595	2.15e-71	DACH2	dachshund family transcription factor 2
cg05204037	X	84258754	2.19e-71	APOOL	apolipoprotein O-like
cg11080085	X	117480243	2.21e-71	WDR44	WD repeat domain 44
cg17920241	X	148586978	2.31e-71	IDS	iduronate 2-sulfatase
cg06322277	Y	22917937	2.32e-71	RPS4Y2	ribosomal protein S4, Y-linked 2
cg13318368	X	134185920	2.34e-71	FAM127B	family with sequence similarity 127, member B
cg09309899	X	148586967	2.4e-71	IDS	iduronate 2-sulfatase
cg09018810	X	148586931	2.4e-71	IDS	iduronate 2-sulfatase
cg13655660	X	118925773	2.44e-71	RPL39	ribosomal protein L39
cg19840763	X	99665187	2.5e-71	PCDH19	protocadherin 19
cg26928789	Y	22682393	2.52e-71	TTTY10	testis-specific transcript, Y-linked 10 (non-protein coding)
cg20945035	X	57022192	2.68e-71	SPIN3	spindlin family, member 3
cg02501924	X	99891813	2.73e-71	TSPAN6	tetraspanin 6
cg03806192	X	50212665	2.73e-71	DGKK	diacylglycerol kinase, kappa
cg13311758	X	55026811	2.78e-71	APEX2	APEX nuclease (apurinic/apyrimidinic endonuclease) 2
cg05530472	Y	6742689	2.84e-71	AMELY	amelogenin, Y-linked
cg17934320	X	68385435	2.87e-71	PJA1	praja ring finger 1, E3 ubiquitin protein ligase
cg15815114	X	119695227	2.88e-71	CUL4B	cullin 4B
cg06140460	X	48828397	3.02e-71	KCND1	potassium voltage-gated channel, Shal-related subfamily, member 1
cg08860608	X	135332975	3.05e-71	MAP7D3	MAP7 domain containing 3
cg12501871	X	37208277	3.06e-71	PRRG1	proline rich Gla (G-carboxyglutamic acid) 1
cg06482328	X	119385834	3.14e-71	ZBTB33	zinc finger and BTB domain containing 33
cg14550383	X	23801656	3.15e-71	SAT1	spermidine/spermine N1-acetyltransferase 1
cg10983111	X	49056686	3.17e-71	SYP	synaptophysin
cg05837905	X	30907698	3.24e-71	TAB3	TGF-beta activated kinase 1/MAP3K7 binding protein 3
cg20498086	X	63425930	3.36e-71	AMER1	APC membrane recruitment protein 1
cg19928247	X	102883794	3.4e-71	TCEAL1	transcription elongation factor A (SII)-like 1
cg03900860	X	119737944	3.49e-71	MCTS1	malignant T cell amplified sequence 1
cg24829975	X	100878548	3.61e-71	ARMCX3	armadillo repeat containing, X-linked 3
cg02480419	X	48815856	4.1e-71	OTUD5	OTU deubiquitinase 5
cg03370193	X	31284813	4.16e-71	DMD	dystrophin
cg23323276	X	134186288	4.16e-71	FAM127B	family with sequence similarity 127, member B
cg20816612	X	71933629	4.35e-71	PHKA1	phosphorylase kinase, alpha 1 (muscle)
cg02179880	X	48456308	4.36e-71	WDR13	WD repeat domain 13
cg07946630	X	54556446	4.45e-71	GNL3L	guanine nucleotide binding protein-like 3 (nucleolar)-like
cg19168249	X	153657001	4.53e-71	ATP6AP1	ATPase, H+ transporting, lysosomal accessory protein 1
cg20271300	X	137793764	4.56e-71	FGF13	fibroblast growth factor 13
cg00230685	X	17755839	4.74e-71	SCML1	sex comb on midleg-like 1 (Drosophila)
cg04016144	Y	9215053	4.83e-71	TSPY4	testis specific protein, Y-linked 4
cg25870731	X	140271029	5.02e-71	LDOC1	leucine zipper, down-regulated in cancer 1
cg15802548	X	109561793	5.12e-71	AMMECR1	Alport syndrome, mental retardation, midface hypoplasia and elliptocytosis chromosomal region gene 1
cg06384623	X	133119308	5.2e-71	GPC3	glypican 3
cg01807728	X	150151624	5.26e-71	HMGB3	high mobility group box 3
cg05803913	X	38664442	5.34e-71	MID1IP1	MID1 interacting protein 1
cg15366127	X	40003935	5.5e-71	BCOR	BCL6 corepressor
cg19885057	X	152863995	5.52e-71	FAM58A	family with sequence similarity 58, member A
cg12481479	X	38421436	5.52e-71	TSPAN7	tetraspanin 7
cg01342901	X	118892768	5.63e-71	SOWAHD	sosondowah ankyrin repeat domain family member D
cg20792978	X	128977934	5.74e-71	ZDHHC9	zinc finger, DHHC-type containing 9
cg01353788	X	147582069	5.79e-71	AFF2	AF4/FMR2 family, member 2
cg19523014	X	148713713	5.83e-71	TMEM185A	transmembrane protein 185A
cg04027004	X	107019426	5.86e-71	TSC22D3	TSC22 domain family, member 3
cg06558765	Y	2803610	5.91e-71	ZFY	zinc finger protein, Y-linked
cg26744454	X	77359613	5.93e-71	PGK1	phosphoglycerate kinase 1
cg19992190	X	21857624	6.05e-71	MBTPS2	membrane-bound transcription factor peptidase, site 2
cg12576145	X	109560751	6.06e-71	AMMECR1	Alport syndrome, mental retardation, midface hypoplasia and elliptocytosis chromosomal region gene 1
cg06779802	X	107979401	6.08e-71	IRS4	insulin receptor substrate 4
cg14071112	X	38421503	6.19e-71	TSPAN7	tetraspanin 7
cg01445307	X	21959520	6.2e-71	SMS	spermine synthase
cg25528646	X	151143302	6.31e-71	GABRE	gamma-aminobutyric acid (GABA) A receptor, epsilon
cg11021362	Y	23756676	6.32e-71	TTTY13	testis-specific transcript, Y-linked 13 (non-protein coding)
cg19584075	X	77155027	6.36e-71	COX7B	cytochrome c oxidase subunit VIIb
cg01873087	X	48397836	6.64e-71	TBC1D25	TBC1 domain family, member 25
cg27059259	X	47420742	6.7e-71	ARAF	v-raf murine sarcoma 3611 viral oncogene homolog
cg08680085	X	131157316	6.76e-71	MST4	serine/threonine protein kinase MST4
cg26674826	X	135056110	6.83e-71	MMGT1	membrane magnesium transporter 1
cg14006678	X	48814864	7.13e-71	OTUD5	OTU deubiquitinase 5
cg20790618	X	128978347	7.14e-71	ZDHHC9	zinc finger, DHHC-type containing 9
cg05491276	X	68836772	7.41e-71	EDA	ectodysplasin A
cg09525227	X	103500030	7.51e-71	ESX1	ESX homeobox 1
cg26155828	X	38664606	7.53e-71	MID1IP1	MID1 interacting protein 1
cg11637006	X	19905535	7.55e-71	SH3KBP1	SH3-domain kinase binding protein 1
cg02539591	X	24483092	7.58e-71	PDK3	pyruvate dehydrogenase kinase, isozyme 3
cg25127732	X	21676692	7.61e-71	KLHL34	kelch-like family member 34
cg18507125	X	100646106	7.68e-71	RPL36A	ribosomal protein L36a
cg05958126	X	19533458	7.74e-71	MAP3K15	mitogen-activated protein kinase kinase kinase 15
cg07419801	X	131157622	7.78e-71	MST4	serine/threonine protein kinase MST4
cg26207017	X	23761589	7.91e-71	ACOT9	acyl-CoA thioesterase 9
cg09724624	X	107019195	8.21e-71	TSC22D3	TSC22 domain family, member 3
cg07951153	X	103411259	8.34e-71	FAM199X	family with sequence similarity 199, X-linked
cg16626088	X	38080219	8.43e-71	SRPX	sushi-repeat containing protein, X-linked
cg17775340	X	31284448	9.13e-71	DMD	dystrophin
cg05143403	X	55744049	9.19e-71	RRAGB	Ras-related GTP binding B
cg17508549	X	153707810	9.46e-71	LAGE3	L antigen family, member 3
cg00622384	X	118925635	9.61e-71	RPL39	ribosomal protein L39
cg15075851	X	133593945	9.72e-71	HPRT1	hypoxanthine phosphoribosyltransferase 1
cg03711046	X	48814205	9.79e-71	OTUD5	OTU deubiquitinase 5
cg17015217	X	55187812	1e-70	FAM104B	family with sequence similarity 104, member B
cg12125741	X	103401380	1e-70	SLC25A53	solute carrier family 25, member 53
cg06558952	X	43514718	1.02e-70	MAOA	monoamine oxidase A
cg13510054	X	99664525	1.09e-70	PCDH19	protocadherin 19
cg19022966	X	133594210	1.12e-70	HPRT1	hypoxanthine phosphoribosyltransferase 1
cg01079126	X	149861641	1.15e-70	MTMR1	myotubularin related protein 1
cg02012379	Y	22917894	1.16e-70	RPS4Y2	ribosomal protein S4, Y-linked 2
cg08279515	X	132091534	1.16e-70	HS6ST2	heparan sulfate 6-O-sulfotransferase 2
cg06231618	X	40504059	1.16e-70	CXorf38	chromosome X open reading frame 38
cg22823767	X	18373028	1.17e-70	SCML2	sex comb on midleg-like 2 (Drosophila)
cg10016783	X	144898901	1.2e-70	SLITRK2	SLIT and NTRK-like family, member 2
cg13077484	X	69665036	1.22e-70	DLG3	discs, large homolog 3 (Drosophila)
cg14388993	X	47342690	1.24e-70	ZNF41	zinc finger protein 41
cg23524524	X	49020116	1.27e-70	MAGIX	MAGI family member, X-linked
cg06475150	X	48937814	1.28e-70	WDR45	WD repeat domain 45
cg12623328	X	135229045	1.31e-70	FHL1	four and a half LIM domains 1
cg03430010	Y	15591607	1.31e-70	UTY	ubiquitously transcribed tetratricopeptide repeat containing, Y-linked
cg08836298	X	10588200	1.33e-70	MID1	midline 1 (Opitz/BBB syndrome)
cg26955512	X	71792545	1.38e-70	HDAC8	histone deacetylase 8
cg19063141	X	153603079	1.44e-70	FLNA	filamin A, alpha
cg17843048	X	46771580	1.45e-70	JADE3	jade family PHD finger 3
cg07473550	X	107019191	1.47e-70	TSC22D3	TSC22 domain family, member 3
cg07767690	X	54834292	1.53e-70	MAGED2	melanoma antigen family D, 2
cg00618396	X	154444551	1.57e-70	VBP1	von Hippel-Lindau binding protein 1
cg03161453	X	39962049	1.57e-70	BCOR	BCL6 corepressor
cg17571554	X	85403296	1.57e-70	DACH2	dachshund family transcription factor 2
cg14343687	X	117250477	1.58e-70	KLHL13	kelch-like family member 13
cg05032903	X	99665948	1.62e-70	PCDH19	protocadherin 19
cg15281205	Y	21100472	1.66e-70	TTTY14	testis-specific transcript, Y-linked 14 (non-protein coding)
cg11082424	X	102470047	1.67e-70	BEX4	brain expressed, X-linked 4
cg05049545	X	18372696	1.68e-70	SCML2	sex comb on midleg-like 2 (Drosophila)
cg11286196	X	48931623	1.76e-70	PRAF2	PRA1 domain family, member 2
cg19593957	X	10588208	1.81e-70	MID1	midline 1 (Opitz/BBB syndrome)
cg26359388	X	130926603	1.87e-70	FIRRE	firre intergenic RNA
cg02105393	Y	2804282	1.93e-70	ZFY	zinc finger protein, Y-linked
cg18396806	X	133941123	1.95e-70	FAM122C	family with sequence similarity 122C
cg23675214	X	48554935	1.98e-70	SUV39H1	suppressor of variegation 3-9 homolog 1 (Drosophila)
cg12530936	X	57022190	2.01e-70	SPIN3	spindlin family, member 3
cg08673814	X	132091640	2.06e-70	HS6ST2	heparan sulfate 6-O-sulfotransferase 2
cg23431897	X	49027992	2.1e-70	PLP2	proteolipid protein 2 (colonic epithelium-enriched)
cg14794494	X	77359564	2.12e-70	PGK1	phosphoglycerate kinase 1
cg06807018	X	119602917	2.15e-70	LAMP2	lysosomal-associated membrane protein 2
cg19587616	X	48931578	2.18e-70	PRAF2	PRA1 domain family, member 2
cg27078591	X	149737335	2.22e-70	MTM1	myotubularin 1
cg06427226	X	105969730	2.23e-70	RNF128	ring finger protein 128, E3 ubiquitin protein ligase
cg20781383	X	153626527	2.33e-70	RPL10	ribosomal protein L10
cg17571782	X	148623024	2.45e-70	CXorf40A	chromosome X open reading frame 40A
cg14267065	X	30671787	2.49e-70	GK	glycerol kinase
cg13918312	X	128977954	2.5e-70	ZDHHC9	zinc finger, DHHC-type containing 9
cg12594800	X	129243426	2.59e-70	ELF4	E74-like factor 4 (ets domain transcription factor)
cg09016243	X	120181455	2.65e-70	GLUD2	glutamate dehydrogenase 2
cg01924074	X	53711167	2.66e-70	HUWE1	HECT, UBA and WWE domain containing 1, E3 ubiquitin protein ligase
cg03601053	Y	15016101	2.71e-70	DDX3Y	DEAD (Asp-Glu-Ala-Asp) box helicase 3, Y-linked
cg01472026	X	101187257	2.71e-70	ZMAT1	zinc finger, matrin-type 1
cg00895705	X	54384537	2.76e-70	WNK3	WNK lysine deficient protein kinase 3
cg15392343	X	48858832	2.79e-70	GRIPAP1	GRIP1 associated protein 1
cg14831665	X	25023963	2.8e-70	ARX	aristaless related homeobox
cg10451760	X	136649093	2.87e-70	ZIC3	Zic family member 3
cg07256221	X	118533106	2.95e-70	SLC25A43	solute carrier family 25, member 43
cg16409172	X	20008364	2.95e-70	LOC729609	uncharacterized LOC729609
cg03319489	X	53713873	2.96e-70	HUWE1	HECT, UBA and WWE domain containing 1, E3 ubiquitin protein ligase
cg03219705	X	38420578	3.04e-70	TSPAN7	tetraspanin 7
cg04225046	X	101906179	3.08e-70	GPRASP1	G protein-coupled receptor associated sorting protein 1
cg25124605	X	129116500	3.16e-70	BCORL1	BCL6 corepressor-like 1
cg03842291	X	34675964	3.35e-70	TMEM47	transmembrane protein 47
cg02179438	X	49091760	3.48e-70	CCDC22	coiled-coil domain containing 22
cg21711683	X	122994030	3.54e-70	XIAP	X-linked inhibitor of apoptosis
cg11049774	X	102469996	3.63e-70	BEX4	brain expressed, X-linked 4
cg09546548	Y	7141818	3.64e-70	PRKY	protein kinase, Y-linked, pseudogene
cg16411111	X	57147699	3.66e-70	SPIN2B	spindlin family, member 2B
cg03323437	X	54835446	3.67e-70	MAGED2	melanoma antigen family D, 2
cg03765359	X	47479190	3.77e-70	SYN1	synapsin I
cg02295504	X	100878362	3.8e-70	ARMCX3	armadillo repeat containing, X-linked 3
cg04748497	X	101906989	3.84e-70	GPRASP1	G protein-coupled receptor associated sorting protein 1
cg03460558	X	128657473	3.85e-70	SMARCA1	SWI/SNF related, matrix associated, actin dependent regulator of chromatin, subfamily a, member 1
cg15014034	X	43515544	3.86e-70	MAOA	monoamine oxidase A
cg16272791	X	133119921	3.97e-70	GPC3	glypican 3
cg15771339	X	119077447	4.01e-70	NKAP	NFKB activating protein
cg17590101	X	48327749	4.11e-70	SLC38A5	solute carrier family 38, member 5
cg04419680	Y	16637061	4.12e-70	NLGN4Y	neuroligin 4, Y-linked
cg07038409	X	47509941	4.13e-70	ELK1	ELK1, member of ETS oncogene family
cg02025065	X	57148257	4.23e-70	SPIN2B	spindlin family, member 2B
cg19635884	X	108976825	4.27e-70	ACSL4	acyl-CoA synthetase long-chain family member 4
cg04448376	Y	15591617	4.3e-70	UTY	ubiquitously transcribed tetratricopeptide repeat containing, Y-linked
cg08461617	X	19534066	4.33e-70	MAP3K15	mitogen-activated protein kinase kinase kinase 15
cg25179313	X	100878309	4.43e-70	ARMCX3	armadillo repeat containing, X-linked 3
cg09923855	X	135579466	4.44e-70	HTATSF1	HIV-1 Tat specific factor 1
cg01244877	X	153598902	4.66e-70	FLNA	filamin A, alpha
cg25317260	X	129300090	4.73e-70	AIFM1	apoptosis-inducing factor, mitochondrion-associated, 1
cg22618086	X	11446101	4.83e-70	ARHGAP6	Rho GTPase activating protein 6
cg00829575	X	38663062	4.84e-70	MID1IP1	MID1 interacting protein 1
cg05907136	X	134156306	5.07e-70	FAM127C	family with sequence similarity 127, member C
cg25547772	X	50213681	5.09e-70	DGKK	diacylglycerol kinase, kappa
cg06077978	X	48690457	5.11e-70	PCSK1N	proprotein convertase subtilisin/kexin type 1 inhibitor
cg14743649	X	100353353	5.35e-70	CENPI	centromere protein I
cg15008991	X	46306863	5.45e-70	KRBOX4	KRAB box domain containing 4
cg01345087	X	47479175	5.46e-70	SYN1	synapsin I
cg16314146	X	135579481	5.47e-70	HTATSF1	HIV-1 Tat specific factor 1
cg14106263	X	129535683	5.5e-70	RBMX2	RNA binding motif protein, X-linked 2
cg05872215	X	128913854	5.53e-70	SASH3	SAM and SH3 domain containing 3
cg19736647	X	129299788	5.56e-70	AIFM1	apoptosis-inducing factor, mitochondrion-associated, 1
cg08964402	X	119384409	5.75e-70	ZBTB33	zinc finger and BTB domain containing 33
cg15257930	X	11776337	5.91e-70	MSL3	male-specific lethal 3 homolog (Drosophila)
cg26367537	X	17755775	6.03e-70	SCML1	sex comb on midleg-like 1 (Drosophila)
cg26157279	X	83443186	6.05e-70	RPS6KA6	ribosomal protein S6 kinase, 90kDa, polypeptide 6
cg11264711	X	67653315	6.07e-70	OPHN1	oligophrenin 1
cg07607525	Y	7142752	6.1e-70	PRKY	protein kinase, Y-linked, pseudogene
cg10557773	Y	2801877	6.35e-70	ZFY	zinc finger protein, Y-linked
cg03123709	Y	15817871	6.46e-70	TMSB4Y	thymosin beta 4, Y-linked
cg18395382	X	153686199	6.53e-70	PLXNA3	plexin A3
cg12653510	X	73071112	6.54e-70	XIST	X inactive specific transcript (non-protein coding)
cg07834773	X	50214061	6.54e-70	DGKK	diacylglycerol kinase, kappa
cg01073572	Y	16924422	6.68e-70	NLGN4Y	neuroligin 4, Y-linked
cg24549608	X	101854372	6.79e-70	ARMCX5	armadillo repeat containing, X-linked 5
cg27611726	Y	6783873	6.8e-70	TBL1Y	transducin (beta)-like 1, Y-linked
cg10575170	X	73513412	6.81e-70	FTX	FTX transcript, XIST regulator (non-protein coding)
cg08952424	X	70338432	6.82e-70	MED12	mediator complex subunit 12
cg06152434	X	139585460	6.93e-70	SOX3	SRY (sex determining region Y)-box 3
cg26792541	X	134555545	7.04e-70	LINC00086	long intergenic non-protein coding RNA 86
cg06645047	X	48858904	7.46e-70	GRIPAP1	GRIP1 associated protein 1
cg16718054	X	63615366	7.98e-70	MTMR8	myotubularin related protein 8
cg24721916	X	129473599	8.18e-70	SLC25A14	solute carrier family 25 (mitochondrial carrier, brain), member 14
cg00632374	X	46432929	8.59e-70	CHST7	carbohydrate (N-acetylglucosamine 6-O) sulfotransferase 7
cg15757320	X	118740401	9.09e-70	NKRF	NFKB repressing factor
cg16940942	X	153672336	9.16e-70	FAM50A	family with sequence similarity 50, member A
cg09804407	Y	16733251	9.26e-70	NLGN4Y	neuroligin 4, Y-linked
cg20859738	X	129473846	9.3e-70	SLC25A14	solute carrier family 25 (mitochondrial carrier, brain), member 14
cg09662907	X	119764367	9.47e-70	C1GALT1C1	C1GALT1-specific chaperone 1
cg11717280	X	73072619	9.51e-70	XIST	X inactive specific transcript (non-protein coding)
cg00878023	X	21392544	9.58e-70	CNKSR2	connector enhancer of kinase suppressor of Ras 2
cg08882363	X	47695789	9.62e-70	ZNF81	zinc finger protein 81
cg11898347	Y	2655866	9.73e-70	SRY	sex determining region Y
cg00145348	X	55026862	9.8e-70	APEX2	APEX nuclease (apurinic/apyrimidinic endonuclease) 2
cg06298361	X	49091907	9.89e-70	CCDC22	coiled-coil domain containing 22
cg05865243	Y	6114255	1.01e-69	TSPY2	testis specific protein, Y-linked 2
cg10039267	X	39960821	1.01e-69	BCOR	BCL6 corepressor
cg15746461	Y	14774193	1.01e-69	TTTY15	testis-specific transcript, Y-linked 15 (non-protein coding)
cg01911472	Y	6781164	1.05e-69	TBL1Y	transducin (beta)-like 1, Y-linked
cg00151234	X	77359363	1.06e-69	PGK1	phosphoglycerate kinase 1
cg08695223	X	135067793	1.06e-69	SLC9A6	solute carrier family 9, subfamily A (NHE6, cation proton antiporter 6), member 6
cg05961595	X	55026485	1.07e-69	APEX2	APEX nuclease (apurinic/apyrimidinic endonuclease) 2
cg09197234	X	75392509	1.07e-69	PBDC1	polysaccharide biosynthesis domain containing 1
cg11609126	X	153235149	1.12e-69	HCFC1	host cell factor C1 (VP16-accessory protein)
cg26540943	X	154842296	1.14e-69	TMLHE	trimethyllysine hydroxylase, epsilon
cg07581973	X	23685729	1.21e-69	PRDX4	peroxiredoxin 4
cg14928964	X	101854594	1.24e-69	ARMCX5	armadillo repeat containing, X-linked 5
cg04388383	X	64754908	1.25e-69	LAS1L	LAS1-like (S. cerevisiae)
cg08046324	X	130192734	1.26e-69	ARHGAP36	Rho GTPase activating protein 36
cg23698956	X	153744915	1.26e-69	FAM3A	family with sequence similarity 3, member A
cg18093711	X	153626478	1.27e-69	RPL10	ribosomal protein L10
cg04069374	X	119445076	1.3e-69	TMEM255A	transmembrane protein 255A
cg00213853	X	154034091	1.33e-69	MPP1	membrane protein, palmitoylated 1, 55kDa
cg10306780	X	48398418	1.33e-69	TBC1D25	TBC1 domain family, member 25
cg13183496	X	54209920	1.36e-69	FAM120C	family with sequence similarity 120C
cg12614178	X	41782685	1.37e-69	CASK	calcium/calmodulin-dependent serine protein kinase (MAGUK family)
cg20767561	X	108976811	1.41e-69	ACSL4	acyl-CoA synthetase long-chain family member 4
cg12217778	X	48367176	1.45e-69	PORCN	porcupine homolog (Drosophila)
cg00373606	X	68048660	1.45e-69	EFNB1	ephrin-B1
cg03181214	X	100646162	1.46e-69	RPL36A	ribosomal protein L36a
cg15041487	X	48958242	1.47e-69	WDR45	WD repeat domain 45
cg02634916	X	122866442	1.49e-69	THOC2	THO complex 2
cg02523105	X	134232832	1.49e-69	LINC00087	long intergenic non-protein coding RNA 87
cg19792266	X	74743023	1.5e-69	ZDHHC15	zinc finger, DHHC-type containing 15
cg13240932	X	153665624	1.52e-69	GDI1	GDP dissociation inhibitor 1
cg06143713	X	62856362	1.52e-69	ARHGEF9	Cdc42 guanine nucleotide exchange factor (GEF) 9
cg18828303	X	21857598	1.53e-69	MBTPS2	membrane-bound transcription factor peptidase, site 2
cg22771999	X	64888437	1.56e-69	MSN	moesin
cg12030973	X	100872993	1.57e-69	ARMCX6	armadillo repeat containing, X-linked 6
cg19039586	X	153686026	1.57e-69	PLXNA3	plexin A3
cg07462256	X	68725088	1.61e-69	FAM155B	family with sequence similarity 155, member B
cg13371527	X	47420583	1.61e-69	ARAF	v-raf murine sarcoma 3611 viral oncogene homolog
cg16431713	X	153626523	1.64e-69	RPL10	ribosomal protein L10
cg01809408	X	53112501	1.68e-69	TSPYL2	TSPY-like 2
cg01671070	X	101410339	1.77e-69	BEX5	brain expressed, X-linked 5
cg11371160	X	153714615	1.79e-69	UBL4A	ubiquitin-like 4A
cg01086868	X	66764531	1.84e-69	AR	androgen receptor
cg02772106	X	152992265	1.88e-69	ABCD1	ATP-binding cassette, sub-family D (ALD), member 1
cg24156613	X	39950501	1.94e-69	BCOR	BCL6 corepressor
cg06479204	Y	15591533	1.94e-69	UTY	ubiquitously transcribed tetratricopeptide repeat containing, Y-linked
cg12920408	X	100645993	2e-69	RPL36A	ribosomal protein L36a
cg20416767	X	102510270	2.07e-69	TCEAL8	transcription elongation factor A (SII)-like 8
cg21362390	X	144903565	2.08e-69	SLITRK2	SLIT and NTRK-like family, member 2
cg06380355	X	51239518	2.3e-69	NUDT11	nudix (nucleoside diphosphate linked moiety X)-type motif 11
cg12687215	X	153672898	2.33e-69	FAM50A	family with sequence similarity 50, member A
cg09720420	X	142722174	2.39e-69	SLITRK4	SLIT and NTRK-like family, member 4
cg05621349	Y	21729069	2.46e-69	TXLNG2P	taxilin gamma 2, pseudogene
cg06055266	X	53111187	2.56e-69	TSPYL2	TSPY-like 2
cg19334385	X	117630565	2.64e-69	DOCK11	dedicator of cytokinesis 11
cg00018261	X	117957689	2.67e-69	ZCCHC12	zinc finger, CCHC domain containing 12
cg20057595	X	30907727	2.9e-69	TAB3	TGF-beta activated kinase 1/MAP3K7 binding protein 3
cg02337670	X	48815787	2.94e-69	OTUD5	OTU deubiquitinase 5
cg04650971	X	134555733	3e-69	LINC00086	long intergenic non-protein coding RNA 86
cg07653640	X	110038954	3.05e-69	CHRDL1	chordin-like 1
cg00347850	X	46696907	3.07e-69	RP2	retinitis pigmentosa 2 (X-linked recessive)
cg23627980	X	17755717	3.12e-69	SCML1	sex comb on midleg-like 1 (Drosophila)
cg07940380	X	67653182	3.13e-69	OPHN1	oligophrenin 1
cg05788681	X	103499545	3.14e-69	ESX1	ESX homeobox 1
cg03580328	X	73641615	3.16e-69	SLC16A2	solute carrier family 16, member 2 (thyroid hormone transporter)
cg27480347	X	46306250	3.18e-69	KRBOX4	KRAB box domain containing 4
cg26428339	X	54209679	3.23e-69	FAM120C	family with sequence similarity 120C
cg08955859	X	77360510	3.26e-69	PGK1	phosphoglycerate kinase 1
cg09231482	X	154493497	3.3e-69	RAB39B	RAB39B, member RAS oncogene family
cg01556010	X	74493847	3.37e-69	UPRT	uracil phosphoribosyltransferase (FUR1) homolog (S. cerevisiae)
cg04596655	X	128656768	3.42e-69	SMARCA1	SWI/SNF related, matrix associated, actin dependent regulator of chromatin, subfamily a, member 1
cg10906138	X	46433744	3.45e-69	CHST7	carbohydrate (N-acetylglucosamine 6-O) sulfotransferase 7
cg09725439	X	23801440	3.49e-69	SAT1	spermidine/spermine N1-acetyltransferase 1
cg08855111	X	108976340	3.52e-69	ACSL4	acyl-CoA synthetase long-chain family member 4
cg14867863	X	133119961	3.6e-69	GPC3	glypican 3
cg19244032	Y	16636990	3.73e-69	NLGN4Y	neuroligin 4, Y-linked
cg03672021	X	153602658	3.87e-69	FLNA	filamin A, alpha
cg00008945	X	80377379	3.95e-69	HMGN5	high mobility group nucleosome binding domain 5
cg14970569	X	134555714	3.97e-69	LINC00086	long intergenic non-protein coding RNA 86
cg09434493	X	48693651	4.01e-69	PCSK1N	proprotein convertase subtilisin/kexin type 1 inhibitor
cg06072560	X	100075379	4.01e-69	CSTF2	cleavage stimulation factor, 3' pre-RNA, subunit 2, 64kDa
cg15391239	X	153603171	4.08e-69	FLNA	filamin A, alpha
cg11806565	X	71934695	4.08e-69	PHKA1	phosphorylase kinase, alpha 1 (muscle)
cg02730008	Y	15814320	4.13e-69	TMSB4Y	thymosin beta 4, Y-linked
cg26506212	X	100740275	4.2e-69	ARMCX4	armadillo repeat containing, X-linked 4
cg10581449	X	51238781	4.27e-69	NUDT11	nudix (nucleoside diphosphate linked moiety X)-type motif 11
cg25514427	X	122994594	4.27e-69	XIAP	X-linked inhibitor of apoptosis
cg00272582	Y	2802965	4.37e-69	ZFY	zinc finger protein, Y-linked
cg04575501	X	47342663	4.41e-69	ZNF41	zinc finger protein 41
cg17236781	X	128977919	4.43e-69	ZDHHC9	zinc finger, DHHC-type containing 9
cg08239458	X	135579472	4.44e-69	HTATSF1	HIV-1 Tat specific factor 1
cg15582794	X	102470223	4.45e-69	BEX4	brain expressed, X-linked 4
cg14596086	X	134156271	4.56e-69	FAM127C	family with sequence similarity 127, member C
cg27375748	X	101854121	4.58e-69	ARMCX5	armadillo repeat containing, X-linked 5
cg07109010	X	48958025	4.71e-69	WDR45	WD repeat domain 45
cg22471695	X	54522366	4.8e-69	FGD1	FYVE, RhoGEF and PH domain containing 1
cg07150680	X	53710374	4.81e-69	HUWE1	HECT, UBA and WWE domain containing 1, E3 ubiquitin protein ligase
cg26778571	X	46306160	4.83e-69	KRBOX4	KRAB box domain containing 4
cg15682993	Y	21729251	4.96e-69	TXLNG2P	taxilin gamma 2, pseudogene
cg13680016	X	109561549	5.04e-69	AMMECR1	Alport syndrome, mental retardation, midface hypoplasia and elliptocytosis chromosomal region gene 1
cg27389529	X	133507040	5.12e-69	PHF6	PHD finger protein 6
cg09055253	X	153990874	5.13e-69	DKC1	dyskeratosis congenita 1, dyskerin
cg06675660	X	128657364	5.16e-69	SMARCA1	SWI/SNF related, matrix associated, actin dependent regulator of chromatin, subfamily a, member 1
cg05370638	X	37706736	5.35e-69	DYNLT3	dynein, light chain, Tctex-type 3
cg01718602	X	85403899	5.46e-69	DACH2	dachshund family transcription factor 2
cg21900764	X	118986897	5.49e-69	UPF3B	UPF3 regulator of nonsense transcripts homolog B (yeast)
cg20116159	X	17674384	5.84e-69	NHS	Nance-Horan syndrome (congenital cataracts and dental anomalies)
cg14260918	X	46306533	5.87e-69	KRBOX4	KRAB box domain containing 4
cg06945800	X	118892610	5.87e-69	SOWAHD	sosondowah ankyrin repeat domain family member D
cg15345074	Y	21239461	5.91e-69	TTTY14	testis-specific transcript, Y-linked 14 (non-protein coding)
cg17479100	X	48768940	5.92e-69	SLC35A2	solute carrier family 35 (UDP-galactose transporter), member A2
cg27301033	X	30907909	6.18e-69	TAB3	TGF-beta activated kinase 1/MAP3K7 binding protein 3
cg24052239	X	49087465	6.45e-69	CACNA1F	calcium channel, voltage-dependent, L type, alpha 1F subunit
cg01212677	X	24483290	6.62e-69	PDK3	pyruvate dehydrogenase kinase, isozyme 3
cg09112156	X	140271259	6.77e-69	LDOC1	leucine zipper, down-regulated in cancer 1
cg18232738	X	48769019	6.77e-69	SLC35A2	solute carrier family 35 (UDP-galactose transporter), member A2
cg23726559	X	70288735	6.91e-69	SNX12	sorting nexin 12
cg04491396	X	107019182	7.11e-69	TSC22D3	TSC22 domain family, member 3
cg26146690	X	153686222	7.23e-69	PLXNA3	plexin A3
cg07342016	X	129306129	7.35e-69	RAB33A	RAB33A, member RAS oncogene family
cg01884384	X	118108832	7.42e-69	LONRF3	LON peptidase N-terminal domain and ring finger 3
cg15197499	Y	6778939	7.53e-69	TBL1Y	transducin (beta)-like 1, Y-linked
cg12883250	X	148713830	7.82e-69	TMEM185A	transmembrane protein 185A
cg25364049	X	128788749	7.94e-69	APLN	apelin
cg04595393	X	102001018	8.4e-69	BHLHB9	basic helix-loop-helix domain containing, class B, 9
cg06438901	X	48937877	8.6e-69	WDR45	WD repeat domain 45
cg23832225	X	77151104	8.72e-69	MAGT1	magnesium transporter 1
cg20517444	X	15353854	8.83e-69	PIGA	phosphatidylinositol glycan anchor biosynthesis, class A
cg17847781	X	69353185	9.03e-69	IGBP1	immunoglobulin (CD79A) binding protein 1
cg14442616	Y	15031167	9.04e-69	DDX3Y	DEAD (Asp-Glu-Ala-Asp) box helicase 3, Y-linked
cg05534333	X	153707029	9.14e-69	LAGE3	L antigen family, member 3
cg01173474	X	133370977	9.34e-69	CCDC160	coiled-coil domain containing 160
cg02456261	X	117479353	9.5e-69	WDR44	WD repeat domain 44
cg09319393	X	30906902	9.55e-69	TAB3	TGF-beta activated kinase 1/MAP3K7 binding protein 3
cg21910941	X	69353515	9.6e-69	IGBP1	immunoglobulin (CD79A) binding protein 1
cg23852001	X	153599682	9.68e-69	FLNA	filamin A, alpha
cg21142188	X	77166294	9.69e-69	ATP7A	ATPase, Cu++ transporting, alpha polypeptide
cg09867302	X	68048137	9.7e-69	EFNB1	ephrin-B1
cg12431196	X	75648216	9.71e-69	MAGEE1	melanoma antigen family E, 1
cg10721440	X	108976619	9.74e-69	ACSL4	acyl-CoA synthetase long-chain family member 4
cg05444994	X	21392324	9.81e-69	CNKSR2	connector enhancer of kinase suppressor of Ras 2
cg23690264	X	142721909	1.01e-68	SLITRK4	SLIT and NTRK-like family, member 4
cg20344426	X	154444619	1.02e-68	VBP1	von Hippel-Lindau binding protein 1
cg03946442	X	20284665	1.02e-68	RPS6KA3	ribosomal protein S6 kinase, 90kDa, polypeptide 3
cg20549224	X	134124960	1.02e-68	SMIM10	small integral membrane protein 10
cg02821380	X	135579081	1.02e-68	HTATSF1	HIV-1 Tat specific factor 1
cg20291091	X	100806034	1.03e-68	ARMCX1	armadillo repeat containing, X-linked 1
cg11723766	X	48335004	1.03e-68	FTSJ1	FtsJ RNA methyltransferase homolog 1 (E. coli)
cg09207137	X	21958629	1.03e-68	SMS	spermine synthase
cg22655232	X	42637497	1.04e-68	PPP1R2P9	protein phosphatase 1, regulatory (inhibitor) subunit 2 pseudogene 9
cg16357225	X	147582127	1.07e-68	AFF2	AF4/FMR2 family, member 2
cg21030483	X	148713678	1.08e-68	TMEM185A	transmembrane protein 185A
cg12620265	X	54556429	1.13e-68	GNL3L	guanine nucleotide binding protein-like 3 (nucleolar)-like
cg04061482	X	117629338	1.13e-68	DOCK11	dedicator of cytokinesis 11
cg01828474	X	21676593	1.15e-68	KLHL34	kelch-like family member 34
cg24826812	X	134654612	1.17e-68	DDX26B	DEAD/H (Asp-Glu-Ala-Asp/His) box polypeptide 26B
cg00046099	X	54556443	1.17e-68	GNL3L	guanine nucleotide binding protein-like 3 (nucleolar)-like
cg00936342	X	100306566	1.17e-68	TRMT2B	tRNA methyltransferase 2 homolog B (S. cerevisiae)
cg13190540	X	71289504	1.22e-68	NHSL2	NHS-like 2
cg18113731	Y	16636984	1.26e-68	NLGN4Y	neuroligin 4, Y-linked
cg17831869	X	23801244	1.31e-68	SAT1	spermidine/spermine N1-acetyltransferase 1
cg13682241	X	135962950	1.34e-68	RBMX	RNA binding motif protein, X-linked
cg08991015	X	134049419	1.34e-68	MOSPD1	motile sperm domain containing 1
cg13937075	X	136113882	1.34e-68	GPR101	G protein-coupled receptor 101
cg06443675	X	103401820	1.49e-68	SLC25A53	solute carrier family 25, member 53
cg01384686	X	135579487	1.52e-68	HTATSF1	HIV-1 Tat specific factor 1
cg10318351	X	54556330	1.54e-68	GNL3L	guanine nucleotide binding protein-like 3 (nucleolar)-like
cg17658468	X	37706817	1.55e-68	DYNLT3	dynein, light chain, Tctex-type 3
cg03517379	X	118740406	1.58e-68	NKRF	NFKB repressing factor
cg02124059	X	47341898	1.58e-68	ZNF41	zinc finger protein 41
cg20793193	X	49056861	1.64e-68	SYP	synaptophysin
cg05163709	Y	7141248	1.68e-68	PRKY	protein kinase, Y-linked, pseudogene
cg04010032	X	129244631	1.68e-68	ELF4	E74-like factor 4 (ets domain transcription factor)
cg13977434	X	68048117	1.71e-68	EFNB1	ephrin-B1
cg16063272	X	101771222	1.72e-68	TMSB15A	thymosin beta 15a
cg27485646	X	38080412	1.74e-68	SRPX	sushi-repeat containing protein, X-linked
cg08349204	X	138287578	1.84e-68	FGF13	fibroblast growth factor 13
cg26606552	X	49092437	1.85e-68	CCDC22	coiled-coil domain containing 22
cg07012573	X	102470153	2.03e-68	BEX4	brain expressed, X-linked 4
cg17995340	X	131624394	2.08e-68	MBNL3	muscleblind-like splicing regulator 3
cg12058840	X	135579744	2.12e-68	HTATSF1	HIV-1 Tat specific factor 1
cg11320810	X	117861215	2.12e-68	IL13RA1	interleukin 13 receptor, alpha 1
cg27515272	X	75648802	2.13e-68	MAGEE1	melanoma antigen family E, 1
cg25165659	X	118708113	2.18e-68	UBE2A	ubiquitin-conjugating enzyme E2A
cg10799208	Y	22681436	2.24e-68	TTTY10	testis-specific transcript, Y-linked 10 (non-protein coding)
cg02042142	X	17393160	2.31e-68	NHS	Nance-Horan syndrome (congenital cataracts and dental anomalies)
cg04828704	X	107070200	2.33e-68	MID2	midline 2
cg11704979	X	152599450	2.41e-68	ZNF275	zinc finger protein 275
cg03202526	X	139587311	2.43e-68	SOX3	SRY (sex determining region Y)-box 3
cg08673225	Y	2708972	2.44e-68	RPS4Y1	ribosomal protein S4, Y-linked 1
cg23991947	X	48397845	2.45e-68	TBC1D25	TBC1 domain family, member 25
cg15144825	X	134186281	2.62e-68	FAM127B	family with sequence similarity 127, member B
cg14345281	X	17393584	2.63e-68	NHS	Nance-Horan syndrome (congenital cataracts and dental anomalies)
cg07990395	X	138287169	2.67e-68	FGF13	fibroblast growth factor 13
cg26517491	Y	21906943	2.69e-68	KDM5D	lysine (K)-specific demethylase 5D
cg22625945	X	55744275	2.72e-68	RRAGB	Ras-related GTP binding B
cg21911363	X	49687331	2.72e-68	CLCN5	chloride channel, voltage-sensitive 5
cg10213302	Y	2802975	2.73e-68	ZFY	zinc finger protein, Y-linked
cg22817042	X	117861413	2.76e-68	IL13RA1	interleukin 13 receptor, alpha 1
cg23374711	X	21958612	2.8e-68	SMS	spermine synthase
cg00063477	Y	22741795	2.86e-68	EIF1AY	eukaryotic translation initiation factor 1A, Y-linked
cg10519228	X	153656860	3.07e-68	ATP6AP1	ATPase, H+ transporting, lysosomal accessory protein 1
cg04675919	X	49042889	3.22e-68	PRICKLE3	prickle homolog 3 (Drosophila)
cg18813691	X	40009241	3.24e-68	BCOR	BCL6 corepressor
cg14520892	X	24711633	3.27e-68	POLA1	polymerase (DNA directed), alpha 1, catalytic subunit
cg23554546	X	118987202	3.38e-68	UPF3B	UPF3 regulator of nonsense transcripts homolog B (yeast)
cg17337021	X	148586983	3.42e-68	IDS	iduronate 2-sulfatase
cg17008556	X	48901167	3.48e-68	TFE3	transcription factor binding to IGHM enhancer 3
cg01813294	X	17393426	3.48e-68	NHS	Nance-Horan syndrome (congenital cataracts and dental anomalies)
cg02864732	X	130192365	3.52e-68	ARHGAP36	Rho GTPase activating protein 36
cg13771629	X	48379927	3.57e-68	EBP	emopamil binding protein (sterol isomerase)
cg03191359	X	38187009	3.66e-68	RPGR	retinitis pigmentosa GTPase regulator
cg03266527	Y	15591101	3.78e-68	UTY	ubiquitously transcribed tetratricopeptide repeat containing, Y-linked
cg13370412	X	46772948	3.87e-68	JADE3	jade family PHD finger 3
cg25518695	Y	16636258	4.05e-68	NLGN4Y	neuroligin 4, Y-linked
cg13178935	X	48660228	4.16e-68	HDAC6	histone deacetylase 6
cg08491357	X	100183974	4.17e-68	XKRX	XK, Kell blood group complex subunit-related, X-linked
cg02340092	Y	16945913	4.28e-68	NLGN4Y	neuroligin 4, Y-linked
cg13616735	X	21392334	4.4e-68	CNKSR2	connector enhancer of kinase suppressor of Ras 2
cg17935021	X	101853962	4.42e-68	ARMCX5	armadillo repeat containing, X-linked 5
cg15315638	X	99664578	4.57e-68	PCDH19	protocadherin 19
cg09192294	X	64732622	4.6e-68	LAS1L	LAS1-like (S. cerevisiae)
cg17355765	X	132091269	4.71e-68	HS6ST2	heparan sulfate 6-O-sulfotransferase 2
cg00390049	X	153082274	4.74e-68	PDZD4	PDZ domain containing 4
cg16343842	X	150066722	4.85e-68	CD99L2	CD99 molecule-like 2
cg15816181	X	82763261	4.96e-68	POU3F4	POU class 3 homeobox 4
cg12251508	X	48432997	4.99e-68	RBM3	RNA binding motif (RNP1, RRM) protein 3
cg03823092	X	99891789	5e-68	TSPAN6	tetraspanin 6
cg20540913	X	68836108	5.02e-68	EDA	ectodysplasin A
cg15766608	X	57021771	5.12e-68	SPIN3	spindlin family, member 3
cg26159385	X	152912611	5.16e-68	DUSP9	dual specificity phosphatase 9
cg13984511	X	23760918	5.16e-68	ACOT9	acyl-CoA thioesterase 9
cg23967850	X	57147697	5.18e-68	SPIN2B	spindlin family, member 2B
cg24964466	X	152735785	5.27e-68	HAUS7	HAUS augmin-like complex, subunit 7
cg25528264	X	69353387	5.7e-68	IGBP1	immunoglobulin (CD79A) binding protein 1
cg27062326	X	117629163	5.7e-68	DOCK11	dedicator of cytokinesis 11
cg18383984	X	152736387	5.76e-68	HAUS7	HAUS augmin-like complex, subunit 7
cg13928116	X	147582053	5.93e-68	AFF2	AF4/FMR2 family, member 2
cg19155032	X	129538534	5.99e-68	RBMX2	RNA binding motif protein, X-linked 2
cg10026671	X	153979491	6.19e-68	GAB3	GRB2-associated binding protein 3
cg07464598	X	47420411	6.23e-68	ARAF	v-raf murine sarcoma 3611 viral oncogene homolog
cg04675306	X	135067450	6.38e-68	SLC9A6	solute carrier family 9, subfamily A (NHE6, cation proton antiporter 6), member 6
cg06538336	X	150346599	6.43e-68	GPR50	G protein-coupled receptor 50
cg08785133	X	48367193	6.44e-68	PORCN	porcupine homolog (Drosophila)
cg08401365	X	153276960	6.85e-68	IRAK1	interleukin-1 receptor-associated kinase 1
cg10286673	X	107069680	6.89e-68	MID2	midline 2
cg15715844	X	118369789	6.94e-68	PGRMC1	progesterone receptor membrane component 1
cg13489005	X	62975162	6.95e-68	ARHGEF9	Cdc42 guanine nucleotide exchange factor (GEF) 9
cg06428055	X	129243872	7.04e-68	ELF4	E74-like factor 4 (ets domain transcription factor)
cg21760862	X	55187532	7.07e-68	FAM104B	family with sequence similarity 104, member B
cg15231886	X	129039863	7.12e-68	UTP14A	UTP14, U3 small nucleolar ribonucleoprotein, homolog A (yeast)
cg14828865	X	67653156	7.58e-68	OPHN1	oligophrenin 1
cg16984885	X	118925542	7.6e-68	RPL39	ribosomal protein L39
cg11675904	X	47420403	7.69e-68	ARAF	v-raf murine sarcoma 3611 viral oncogene homolog
cg22561883	X	152736022	7.7e-68	HAUS7	HAUS augmin-like complex, subunit 7
cg05861409	X	118533164	7.85e-68	SLC25A43	solute carrier family 25, member 43
cg11643285	3	16411667	7.97e-68	RFTN1	raftlin, lipid raft linker 1
cg05427163	X	48397938	7.98e-68	TBC1D25	TBC1 domain family, member 25
cg20864678	Y	21729037	8.03e-68	TXLNG2P	taxilin gamma 2, pseudogene
cg02577797	Y	2802968	8.03e-68	ZFY	zinc finger protein, Y-linked
cg03825574	X	129116503	8.15e-68	BCORL1	BCL6 corepressor-like 1
cg12707233	X	54384964	8.27e-68	WNK3	WNK lysine deficient protein kinase 3
cg04455999	X	119444838	8.62e-68	TMEM255A	transmembrane protein 255A
cg02623256	X	24483231	9.01e-68	PDK3	pyruvate dehydrogenase kinase, isozyme 3
cg25815185	Y	21906868	9.54e-68	KDM5D	lysine (K)-specific demethylase 5D
cg16091895	X	148713715	1.02e-67	TMEM185A	transmembrane protein 185A
cg17123338	X	153361684	1.04e-67	MECP2	methyl CpG binding protein 2 (Rett syndrome)
cg13275322	X	48541820	1.05e-67	WAS	Wiskott-Aldrich syndrome
cg18032798	Y	15816361	1.06e-67	TMSB4Y	thymosin beta 4, Y-linked
cg01374431	X	102469950	1.1e-67	BEX4	brain expressed, X-linked 4
cg21183872	X	118108506	1.12e-67	LONRF3	LON peptidase N-terminal domain and ring finger 3
cg10560144	X	77359355	1.14e-67	PGK1	phosphoglycerate kinase 1
cg08614574	X	39961501	1.15e-67	BCOR	BCL6 corepressor
cg00216997	X	48980153	1.15e-67	GPKOW	G patch domain and KOW motifs
cg16391404	X	84499522	1.22e-67	ZNF711	zinc finger protein 711
cg18337321	X	144899069	1.24e-67	SLITRK2	SLIT and NTRK-like family, member 2
cg00428314	X	118708830	1.25e-67	UBE2A	ubiquitin-conjugating enzyme E2A
cg13606829	X	150565921	1.32e-67	VMA21	VMA21 vacuolar H+-ATPase homolog (S. cerevisiae)
cg11049634	X	40016121	1.39e-67	BCOR	BCL6 corepressor
cg08496601	X	48380420	1.42e-67	EBP	emopamil binding protein (sterol isomerase)
cg18769303	X	151806352	1.44e-67	GABRQ	gamma-aminobutyric acid (GABA) A receptor, theta
cg19821612	X	152224619	1.49e-67	PNMA3	paraneoplastic Ma antigen 3
cg09996779	X	133594039	1.49e-67	HPRT1	hypoxanthine phosphoribosyltransferase 1
cg01462040	X	147582071	1.51e-67	AFF2	AF4/FMR2 family, member 2
cg13369210	X	11775766	1.52e-67	MSL3	male-specific lethal 3 homolog (Drosophila)
cg10956264	X	128977299	1.53e-67	ZDHHC9	zinc finger, DHHC-type containing 9
cg23545272	X	68049613	1.59e-67	EFNB1	ephrin-B1
cg15422579	Y	22737424	1.59e-67	EIF1AY	eukaryotic translation initiation factor 1A, Y-linked
cg25367647	X	103401960	1.61e-67	SLC25A53	solute carrier family 25, member 53
cg27609342	X	74145250	1.63e-67	KIAA2022	KIAA2022
cg08214610	X	118739824	1.64e-67	NKRF	NFKB repressing factor
cg19410841	X	119077663	1.7e-67	NKAP	NFKB activating protein
cg01112452	X	117958532	1.76e-67	ZCCHC12	zinc finger, CCHC domain containing 12
cg18077436	Y	15016622	1.8e-67	DDX3Y	DEAD (Asp-Glu-Ala-Asp) box helicase 3, Y-linked
cg20497334	X	71131703	1.84e-67	NHSL2	NHS-like 2
cg01408383	X	15353254	1.91e-67	PIGA	phosphatidylinositol glycan anchor biosynthesis, class A
cg13368805	X	47420179	1.97e-67	ARAF	v-raf murine sarcoma 3611 viral oncogene homolog
cg04855977	X	128977653	1.99e-67	ZDHHC9	zinc finger, DHHC-type containing 9
cg11253356	X	103810926	2.04e-67	IL1RAPL2	interleukin 1 receptor accessory protein-like 2
cg04967538	X	119379188	2.09e-67	NKAPP1	NFKB activating protein pseudogene 1
cg03661529	X	77041828	2.14e-67	ATRX	alpha thalassemia/mental retardation syndrome X-linked
cg07608505	X	101380476	2.17e-67	TCEAL2	transcription elongation factor A (SII)-like 2
cg21988739	X	100353462	2.18e-67	CENPI	centromere protein I
cg07910525	X	51075582	2.28e-67	NUDT10	nudix (nucleoside diphosphate linked moiety X)-type motif 10
cg22824415	X	118108546	2.33e-67	LONRF3	LON peptidase N-terminal domain and ring finger 3
cg20851325	X	153169432	2.37e-67	AVPR2	arginine vasopressin receptor 2
cg08357313	Y	9161051	2.37e-67	RBMY1A3P	RNA binding motif protein, Y-linked, family 1, member A3 pseudogene
cg17503853	X	49091797	2.51e-67	CCDC22	coiled-coil domain containing 22
cg05921207	X	110038886	2.53e-67	CHRDL1	chordin-like 1
cg04144603	X	47489551	2.69e-67	CFP	complement factor properdin
cg05242815	X	25023562	2.7e-67	ARX	aristaless related homeobox
cg03718309	X	153363472	2.7e-67	MECP2	methyl CpG binding protein 2 (Rett syndrome)
cg02647401	X	11775785	2.77e-67	MSL3	male-specific lethal 3 homolog (Drosophila)
cg24376537	X	69665103	2.81e-67	DLG3	discs, large homolog 3 (Drosophila)
cg17274024	X	153991813	2.82e-67	DKC1	dyskeratosis congenita 1, dyskerin
cg21966410	X	66765882	2.84e-67	AR	androgen receptor
cg04302192	X	47341740	2.86e-67	ZNF41	zinc finger protein 41
cg05849149	X	68048224	3.07e-67	EFNB1	ephrin-B1
cg26584771	X	74145551	3.16e-67	KIAA2022	KIAA2022
cg17505944	X	153671997	3.28e-67	FAM50A	family with sequence similarity 50, member A
cg00412368	X	138285393	3.33e-67	FGF13	fibroblast growth factor 13
cg17917970	X	152908205	3.33e-67	DUSP9	dual specificity phosphatase 9
cg27665489	X	51075530	3.37e-67	NUDT10	nudix (nucleoside diphosphate linked moiety X)-type motif 10
cg02693068	X	39941630	3.37e-67	BCOR	BCL6 corepressor
cg04128303	X	122318829	3.38e-67	GRIA3	glutamate receptor, ionotropic, AMPA 3
cg12738079	X	153169469	3.4e-67	AVPR2	arginine vasopressin receptor 2
cg03894002	X	69664599	3.54e-67	DLG3	discs, large homolog 3 (Drosophila)
cg00994038	X	128978322	3.65e-67	ZDHHC9	zinc finger, DHHC-type containing 9
cg21547183	X	135963051	3.68e-67	RBMX	RNA binding motif protein, X-linked
cg22850802	X	153665697	3.71e-67	GDI1	GDP dissociation inhibitor 1
cg15906052	X	19533539	3.77e-67	MAP3K15	mitogen-activated protein kinase kinase kinase 15
cg05223760	X	49126243	4.03e-67	PPP1R3F	protein phosphatase 1, regulatory subunit 3F
cg01600123	X	69672435	4.04e-67	DLG3	discs, large homolog 3 (Drosophila)
cg21205654	X	118110766	4.14e-67	LONRF3	LON peptidase N-terminal domain and ring finger 3
cg04345928	X	38420783	4.27e-67	TSPAN7	tetraspanin 7
cg26581933	X	153707734	4.3e-67	LAGE3	L antigen family, member 3
cg16213807	X	152910052	4.36e-67	DUSP9	dual specificity phosphatase 9
cg20442640	X	50213745	4.52e-67	DGKK	diacylglycerol kinase, kappa
cg14841098	X	46618968	4.81e-67	SLC9A7	solute carrier family 9, subfamily A (NHE7, cation proton antiporter 7), member 7
cg01120006	X	48768342	4.84e-67	SLC35A2	solute carrier family 35 (UDP-galactose transporter), member A2
cg09920632	X	54070741	4.87e-67	PHF8	PHD finger protein 8
cg08318837	X	48827880	4.89e-67	KCND1	potassium voltage-gated channel, Shal-related subfamily, member 1
cg01948589	X	20285432	4.94e-67	RPS6KA3	ribosomal protein S6 kinase, 90kDa, polypeptide 3
cg02291897	X	47509947	5e-67	ELK1	ELK1, member of ETS oncogene family
cg22817647	X	101967266	5.08e-67	GPRASP2	G protein-coupled receptor associated sorting protein 2
cg27502296	X	152913300	5.36e-67	DUSP9	dual specificity phosphatase 9
cg25228188	X	138287039	5.42e-67	FGF13	fibroblast growth factor 13
cg15682807	X	78622682	5.47e-67	ITM2A	integral membrane protein 2A
cg10723245	X	103401991	5.56e-67	SLC25A53	solute carrier family 25, member 53
cg22660483	X	54835382	5.68e-67	MAGED2	melanoma antigen family D, 2
cg16639627	X	83757414	5.87e-67	HDX	highly divergent homeobox
cg04944936	X	54209594	6.01e-67	FAM120C	family with sequence similarity 120C
cg00634642	X	129040194	6.15e-67	UTP14A	UTP14, U3 small nucleolar ribonucleoprotein, homolog A (yeast)
cg10479459	X	13835198	6.32e-67	GPM6B	glycoprotein M6B
cg12614702	X	48768927	6.34e-67	SLC35A2	solute carrier family 35 (UDP-galactose transporter), member A2
cg06295352	X	130037150	6.34e-67	ENOX2	ecto-NOX disulfide-thiol exchanger 2
cg26764180	X	133941194	6.34e-67	FAM122C	family with sequence similarity 122C
cg06051391	X	131352293	6.36e-67	RAP2C	RAP2C, member of RAS oncogene family
cg03317455	X	43514740	6.48e-67	MAOA	monoamine oxidase A
cg08648877	X	153719071	6.51e-67	SLC10A3	solute carrier family 10, member 3
cg09158774	X	30326496	6.57e-67	NR0B1	nuclear receptor subfamily 0, group B, member 1
cg26342575	X	48937688	6.65e-67	WDR45	WD repeat domain 45
cg05947181	X	50557283	6.8e-67	SHROOM4	shroom family member 4
cg02056550	Y	8552374	6.94e-67	TTTY18	testis-specific transcript, Y-linked 18 (non-protein coding)
cg02579620	X	152988658	7.07e-67	BCAP31	B-cell receptor-associated protein 31
cg03952112	X	71289513	7.11e-67	NHSL2	NHS-like 2
cg05782975	X	102631408	7.16e-67	NGFRAP1	nerve growth factor receptor (TNFRSF16) associated protein 1
cg16108684	X	125300035	7.21e-67	DCAF12L2	DDB1 and CUL4 associated factor 12-like 2
cg25220235	X	38663916	7.21e-67	MID1IP1	MID1 interacting protein 1
cg16680922	X	23761492	7.22e-67	ACOT9	acyl-CoA thioesterase 9
cg04217946	X	31285018	7.48e-67	DMD	dystrophin
cg12543132	X	23761732	7.55e-67	ACOT9	acyl-CoA thioesterase 9
cg13788004	X	30907515	7.66e-67	TAB3	TGF-beta activated kinase 1/MAP3K7 binding protein 3
cg11281291	X	62975200	7.87e-67	ARHGEF9	Cdc42 guanine nucleotide exchange factor (GEF) 9
cg25645693	X	154033932	7.96e-67	MPP1	membrane protein, palmitoylated 1, 55kDa
cg25410279	X	153707517	8.02e-67	LAGE3	L antigen family, member 3
cg00723973	X	46696265	8.04e-67	RP2	retinitis pigmentosa 2 (X-linked recessive)
cg14586560	X	133118453	8.13e-67	GPC3	glypican 3
cg13338084	X	128788977	8.17e-67	APLN	apelin
cg24263233	X	118699475	8.17e-67	CXorf56	chromosome X open reading frame 56
cg10620659	Y	22737391	8.65e-67	EIF1AY	eukaryotic translation initiation factor 1A, Y-linked
cg06065495	Y	21666309	9.27e-67	BCORP1	BCL6 corepressor pseudogene 1
cg15059553	Y	22737505	9.67e-67	EIF1AY	eukaryotic translation initiation factor 1A, Y-linked
cg02882301	X	49126157	9.68e-67	PPP1R3F	protein phosphatase 1, regulatory subunit 3F
cg06334238	X	153284899	9.71e-67	IRAK1	interleukin-1 receptor-associated kinase 1
cg05335577	X	70331493	9.73e-67	IL2RG	interleukin 2 receptor, gamma
cg26552464	X	53713209	9.92e-67	HUWE1	HECT, UBA and WWE domain containing 1, E3 ubiquitin protein ligase
cg17197278	X	119764200	9.92e-67	C1GALT1C1	C1GALT1-specific chaperone 1
cg23317607	X	48842038	1e-66	GRIPAP1	GRIP1 associated protein 1
cg19506937	X	55026774	1.01e-66	APEX2	APEX nuclease (apurinic/apyrimidinic endonuclease) 2
cg24597825	X	117480246	1.02e-66	WDR44	WD repeat domain 44
cg09909750	X	19003035	1.02e-66	PHKA2	phosphorylase kinase, alpha 2 (liver)
cg10320061	X	153094967	1.02e-66	PDZD4	PDZ domain containing 4
cg16097355	X	73834332	1.03e-66	RLIM	ring finger protein, LIM domain interacting
cg20818151	X	57618059	1.03e-66	ZXDB	zinc finger, X-linked, duplicated B
cg20258741	X	24482846	1.03e-66	PDK3	pyruvate dehydrogenase kinase, isozyme 3
cg05045028	X	129299924	1.05e-66	AIFM1	apoptosis-inducing factor, mitochondrion-associated, 1
cg21480420	X	119445407	1.05e-66	TMEM255A	transmembrane protein 255A
cg22366618	X	43515377	1.06e-66	MAOA	monoamine oxidase A
cg09624684	X	152599453	1.09e-66	ZNF275	zinc finger protein 275
cg11661234	X	73834596	1.1e-66	RLIM	ring finger protein, LIM domain interacting
cg11072201	X	108976163	1.11e-66	ACSL4	acyl-CoA synthetase long-chain family member 4
cg25492195	X	11129297	1.13e-66	HCCS	holocytochrome c synthase
cg08437461	X	102611373	1.13e-66	WBP5	WW domain binding protein 5
cg26655138	X	129536087	1.14e-66	RBMX2	RNA binding motif protein, X-linked 2
cg04169747	Y	2655740	1.15e-66	SRY	sex determining region Y
cg03244432	X	48367513	1.2e-66	PORCN	porcupine homolog (Drosophila)
cg13741548	X	119738453	1.21e-66	MCTS1	malignant T cell amplified sequence 1
cg21180513	X	39947231	1.31e-66	BCOR	BCL6 corepressor
cg16452396	X	133507394	1.34e-66	PHF6	PHD finger protein 6
cg07242375	X	49042556	1.39e-66	PRICKLE3	prickle homolog 3 (Drosophila)
cg13801593	X	106960186	1.39e-66	TSC22D3	TSC22 domain family, member 3
cg18266647	X	102000811	1.4e-66	BHLHB9	basic helix-loop-helix domain containing, class B, 9
cg11906997	X	135230024	1.43e-66	FHL1	four and a half LIM domains 1
cg19406135	X	67653533	1.44e-66	OPHN1	oligophrenin 1
cg02773050	X	134654287	1.45e-66	DDX26B	DEAD/H (Asp-Glu-Ala-Asp/His) box polypeptide 26B
cg18414950	X	24483896	1.46e-66	PDK3	pyruvate dehydrogenase kinase, isozyme 3
cg12308243	X	48380232	1.47e-66	EBP	emopamil binding protein (sterol isomerase)
cg02533866	X	37545375	1.52e-66	XK	X-linked Kx blood group (McLeod syndrome)
cg17849117	X	53713883	1.58e-66	HUWE1	HECT, UBA and WWE domain containing 1, E3 ubiquitin protein ligase
cg08610278	X	128788071	1.6e-66	APLN	apelin
cg11471507	X	20283423	1.63e-66	RPS6KA3	ribosomal protein S6 kinase, 90kDa, polypeptide 3
cg13033283	X	153990915	1.63e-66	DKC1	dyskeratosis congenita 1, dyskerin
cg26027233	X	75648961	1.64e-66	MAGEE1	melanoma antigen family E, 1
cg20653018	X	134165954	1.68e-66	FAM127A	family with sequence similarity 127, member A
cg20371650	X	48931388	1.69e-66	PRAF2	PRA1 domain family, member 2
cg27381383	X	100879169	1.77e-66	ARMCX3	armadillo repeat containing, X-linked 3
cg16700576	X	67913309	1.79e-66	STARD8	StAR-related lipid transfer (START) domain containing 8
cg20420363	X	48901149	1.8e-66	TFE3	transcription factor binding to IGHM enhancer 3
cg04626171	X	47510405	1.8e-66	ELK1	ELK1, member of ETS oncogene family
cg18742441	X	153657222	1.81e-66	ATP6AP1	ATPase, H+ transporting, lysosomal accessory protein 1
cg19194595	X	46771884	2.07e-66	JADE3	jade family PHD finger 3
cg20979765	X	56590537	2.1e-66	UBQLN2	ubiquilin 2
cg07174097	X	107018607	2.33e-66	TSC22D3	TSC22 domain family, member 3
cg12171481	X	30907692	2.34e-66	TAB3	TGF-beta activated kinase 1/MAP3K7 binding protein 3
cg12058262	X	152736032	2.36e-66	HAUS7	HAUS augmin-like complex, subunit 7
cg05899999	X	100603765	2.47e-66	TIMM8A	translocase of inner mitochondrial membrane 8 homolog A (yeast)
cg21604054	X	131156970	2.55e-66	MST4	serine/threonine protein kinase MST4
cg25837617	X	152599662	2.56e-66	ZNF275	zinc finger protein 275
cg04924736	X	101410888	2.6e-66	BEX5	brain expressed, X-linked 5
cg20219360	X	48455861	2.68e-66	WDR13	WD repeat domain 13
cg15248636	X	68723732	2.68e-66	FAM155B	family with sequence similarity 155, member B
cg18031773	X	47696239	2.77e-66	ZNF81	zinc finger protein 81
cg27513289	X	46696888	2.83e-66	RP2	retinitis pigmentosa 2 (X-linked recessive)
cg20926353	9	84303358	2.86e-66	TLE1	transducin-like enhancer of split 1 (E(sp1) homolog, Drosophila)
cg23208903	X	30327487	2.88e-66	NR0B1	nuclear receptor subfamily 0, group B, member 1
cg04709809	X	47930636	2.89e-66	ZNF630	zinc finger protein 630
cg14230133	X	148587055	2.9e-66	IDS	iduronate 2-sulfatase
cg09985072	X	48814942	3e-66	OTUD5	OTU deubiquitinase 5
cg11565248	X	20284128	3.09e-66	RPS6KA3	ribosomal protein S6 kinase, 90kDa, polypeptide 3
cg14460470	X	102942485	3.14e-66	MORF4L2	mortality factor 4 like 2
cg20025403	X	135850058	3.29e-66	ARHGEF6	Rac/Cdc42 guanine nucleotide exchange factor (GEF) 6
cg17155577	X	109245482	3.3e-66	TMEM164	transmembrane protein 164
cg24559073	X	47342471	3.3e-66	ZNF41	zinc finger protein 41
cg05618150	Y	7140718	3.34e-66	PRKY	protein kinase, Y-linked, pseudogene
cg03447800	X	103499585	3.36e-66	ESX1	ESX homeobox 1
cg12440269	X	100645895	3.51e-66	RPL36A	ribosomal protein L36a
cg14369777	X	153990478	3.62e-66	DKC1	dyskeratosis congenita 1, dyskerin
cg00481999	X	47696603	3.65e-66	ZNF81	zinc finger protein 81
cg11409998	X	139587372	3.98e-66	SOX3	SRY (sex determining region Y)-box 3
cg19732480	X	119378837	3.99e-66	NKAPP1	NFKB activating protein pseudogene 1
cg05533223	X	73071194	4.17e-66	XIST	X inactive specific transcript (non-protein coding)
cg06505213	X	48769091	4.18e-66	SLC35A2	solute carrier family 35 (UDP-galactose transporter), member A2
cg04689676	Y	7142046	4.19e-66	PRKY	protein kinase, Y-linked, pseudogene
cg08118341	X	48931823	4.24e-66	PRAF2	PRA1 domain family, member 2
cg00765885	X	101771142	4.43e-66	TMSB15A	thymosin beta 15a
cg12981362	X	77154941	4.5e-66	COX7B	cytochrome c oxidase subunit VIIb
cg13232664	X	131352497	4.65e-66	RAP2C	RAP2C, member of RAS oncogene family
cg01771673	X	106361539	4.7e-66	RBM41	RNA binding motif protein 41
cg09084933	X	57148116	4.73e-66	SPIN2B	spindlin family, member 2B
cg17788031	X	43514189	4.74e-66	MAOA	monoamine oxidase A
cg17731486	X	100878793	4.79e-66	ARMCX3	armadillo repeat containing, X-linked 3
cg13674559	X	117479752	4.86e-66	WDR44	WD repeat domain 44
cg20074774	X	38420780	4.96e-66	TSPAN7	tetraspanin 7
cg22665187	X	136114625	5.06e-66	GPR101	G protein-coupled receptor 101
cg14214586	X	117479910	5.08e-66	WDR44	WD repeat domain 44
cg10811597	Y	21239219	5.17e-66	TTTY14	testis-specific transcript, Y-linked 14 (non-protein coding)
cg17376045	X	54556668	5.25e-66	GNL3L	guanine nucleotide binding protein-like 3 (nucleolar)-like
cg24832428	X	135849827	5.28e-66	ARHGEF6	Rac/Cdc42 guanine nucleotide exchange factor (GEF) 6
cg17398485	X	118699448	5.32e-66	CXorf56	chromosome X open reading frame 56
cg25071634	Y	9172441	5.53e-66	TTTY20	testis-specific transcript, Y-linked 20 (non-protein coding)
cg22526309	X	19003316	5.55e-66	PHKA2	phosphorylase kinase, alpha 2 (liver)
cg23892645	X	118370162	5.64e-66	PGRMC1	progesterone receptor membrane component 1
cg19415116	X	134654686	5.98e-66	DDX26B	DEAD/H (Asp-Glu-Ala-Asp/His) box polypeptide 26B
cg13234839	X	134555599	6.05e-66	LINC00086	long intergenic non-protein coding RNA 86
cg08588626	X	17393327	6.11e-66	NHS	Nance-Horan syndrome (congenital cataracts and dental anomalies)
cg03751162	X	54466849	6.12e-66	TSR2	TSR2, 20S rRNA accumulation, homolog (S. cerevisiae)
cg06700462	X	19002006	6.24e-66	PHKA2	phosphorylase kinase, alpha 2 (liver)
cg04369555	X	135578793	6.27e-66	HTATSF1	HIV-1 Tat specific factor 1
cg23527532	X	153600130	6.37e-66	FLNA	filamin A, alpha
cg26133460	X	103411414	6.69e-66	FAM199X	family with sequence similarity 199, X-linked
cg23660678	X	106959609	6.77e-66	TSC22D3	TSC22 domain family, member 3
cg16318983	X	149737055	6.94e-66	MTM1	myotubularin 1
cg24880787	X	144903661	7.1e-66	SLITRK2	SLIT and NTRK-like family, member 2
cg04402486	X	131352242	7.47e-66	RAP2C	RAP2C, member of RAS oncogene family
cg25777540	X	101906428	7.57e-66	GPRASP1	G protein-coupled receptor associated sorting protein 1
cg14972002	X	133941107	7.8e-66	FAM122C	family with sequence similarity 122C
cg19860695	X	118892924	7.86e-66	SOWAHD	sosondowah ankyrin repeat domain family member D
cg17758583	X	154254916	8.15e-66	FUNDC2	FUN14 domain containing 2
cg26457272	X	48398004	8.31e-66	TBC1D25	TBC1 domain family, member 25
cg01915804	X	77395258	8.37e-66	TAF9B	TAF9B RNA polymerase II, TATA box binding protein (TBP)-associated factor, 31kDa
cg20972834	X	74375795	8.55e-66	ABCB7	ATP-binding cassette, sub-family B (MDR/TAP), member 7
cg06620299	X	130215993	9.14e-66	ARHGAP36	Rho GTPase activating protein 36
cg17877174	X	129473999	9.2e-66	SLC25A14	solute carrier family 25 (mitochondrial carrier, brain), member 14
cg16501779	X	148713353	9.28e-66	TMEM185A	transmembrane protein 185A
cg00774458	6	30692051	9.55e-66	TUBB	tubulin, beta class I
cg24389217	X	84258886	9.73e-66	APOOL	apolipoprotein O-like
cg20514061	X	107069338	9.76e-66	MID2	midline 2
cg16190093	X	24044093	9.84e-66	KLHL15	kelch-like family member 15
cg14368286	X	48931953	1.03e-65	PRAF2	PRA1 domain family, member 2
cg24035229	X	129115416	1.07e-65	BCORL1	BCL6 corepressor-like 1
cg15431336	Y	4872931	1.08e-65	PCDH11Y	protocadherin 11 Y-linked
cg21290775	X	54466879	1.09e-65	TSR2	TSR2, 20S rRNA accumulation, homolog (S. cerevisiae)
cg25892640	X	12809773	1.23e-65	PRPS2	phosphoribosyl pyrophosphate synthetase 2
cg04856605	X	69353178	1.25e-65	IGBP1	immunoglobulin (CD79A) binding protein 1
cg21161328	X	47342498	1.28e-65	ZNF41	zinc finger protein 41
cg25714218	X	150151618	1.29e-65	HMGB3	high mobility group box 3
cg02156782	X	49126099	1.29e-65	PPP1R3F	protein phosphatase 1, regulatory subunit 3F
cg09829904	Y	2823782	1.31e-65	ZFY	zinc finger protein, Y-linked
cg18049750	X	17755305	1.38e-65	SCML1	sex comb on midleg-like 1 (Drosophila)
cg05940236	Y	15017297	1.42e-65	DDX3Y	DEAD (Asp-Glu-Ala-Asp) box helicase 3, Y-linked
cg20746035	X	49042873	1.43e-65	PRICKLE3	prickle homolog 3 (Drosophila)
cg21785054	X	48931699	1.44e-65	PRAF2	PRA1 domain family, member 2
cg05441864	X	108976893	1.46e-65	ACSL4	acyl-CoA synthetase long-chain family member 4
cg15685776	X	134186273	1.49e-65	FAM127B	family with sequence similarity 127, member B
cg16998810	X	38080134	1.52e-65	SRPX	sushi-repeat containing protein, X-linked
cg08955276	X	67719027	1.53e-65	YIPF6	Yip1 domain family, member 6
cg04334684	X	153657362	1.54e-65	ATP6AP1	ATPase, H+ transporting, lysosomal accessory protein 1
cg12403148	X	154842718	1.55e-65	TMLHE	trimethyllysine hydroxylase, epsilon
cg15769969	X	129299941	1.55e-65	AIFM1	apoptosis-inducing factor, mitochondrion-associated, 1
cg20474581	Y	14812997	1.57e-65	USP9Y	ubiquitin specific peptidase 9, Y-linked
cg09975171	X	154842841	1.67e-65	TMLHE	trimethyllysine hydroxylase, epsilon
cg04882894	X	130423289	1.68e-65	IGSF1	immunoglobulin superfamily, member 1
cg09824104	X	101854309	1.76e-65	ARMCX5	armadillo repeat containing, X-linked 5
cg22275278	X	153607462	1.77e-65	EMD	emerin
cg14951132	X	105067038	1.78e-65	NRK	Nik related kinase
cg27049643	Y	21906893	1.85e-65	KDM5D	lysine (K)-specific demethylase 5D
cg26129200	X	101186235	1.88e-65	ZMAT1	zinc finger, matrin-type 1
cg06915321	X	136648249	1.9e-65	ZIC3	Zic family member 3
cg17227030	X	68837158	1.94e-65	EDA	ectodysplasin A
cg25499687	X	133507336	1.96e-65	PHF6	PHD finger protein 6
cg05996419	X	38663393	1.97e-65	MID1IP1	MID1 interacting protein 1
cg25125864	X	49086910	1.97e-65	CACNA1F	calcium channel, voltage-dependent, L type, alpha 1F subunit
cg02573613	X	48814806	2.07e-65	OTUD5	OTU deubiquitinase 5
cg00240113	X	136648241	2.15e-65	ZIC3	Zic family member 3
cg03730082	X	63425725	2.16e-65	AMER1	APC membrane recruitment protein 1
cg15850390	X	72668487	2.16e-65	CDX4	caudal type homeobox 4
cg05476522	X	54521732	2.2e-65	FGD1	FYVE, RhoGEF and PH domain containing 1
cg21360798	X	135067436	2.24e-65	SLC9A6	solute carrier family 9, subfamily A (NHE6, cation proton antiporter 6), member 6
cg18816329	X	54070878	2.28e-65	PHF8	PHD finger protein 8
cg18058072	Y	2807288	2.32e-65	ZFY	zinc finger protein, Y-linked
cg11291009	X	62975067	2.37e-65	ARHGEF9	Cdc42 guanine nucleotide exchange factor (GEF) 9
cg06822229	X	108976856	2.42e-65	ACSL4	acyl-CoA synthetase long-chain family member 4
cg20359784	X	134186334	2.43e-65	FAM127B	family with sequence similarity 127, member B
cg13012525	X	30327547	2.45e-65	NR0B1	nuclear receptor subfamily 0, group B, member 1
cg22662205	X	118108528	2.51e-65	LONRF3	LON peptidase N-terminal domain and ring finger 3
cg06441867	X	71130729	2.59e-65	NHSL2	NHS-like 2
cg05019001	X	66766334	2.6e-65	AR	androgen receptor
cg11506821	X	153362123	2.65e-65	MECP2	methyl CpG binding protein 2 (Rett syndrome)
cg19579913	X	134166344	2.69e-65	FAM127A	family with sequence similarity 127, member A
cg08820785	Y	22738029	2.69e-65	EIF1AY	eukaryotic translation initiation factor 1A, Y-linked
cg18289259	X	100604065	2.74e-65	TIMM8A	translocase of inner mitochondrial membrane 8 homolog A (yeast)
cg13243544	X	135333698	2.74e-65	MAP7D3	MAP7 domain containing 3
cg02621658	X	67867676	2.75e-65	STARD8	StAR-related lipid transfer (START) domain containing 8
cg01228667	X	136114207	2.8e-65	GPR101	G protein-coupled receptor 101
cg21887683	X	135579043	2.82e-65	HTATSF1	HIV-1 Tat specific factor 1
cg00676506	Y	22917913	3.22e-65	RPS4Y2	ribosomal protein S4, Y-linked 2
cg27076487	X	140271364	3.24e-65	LDOC1	leucine zipper, down-regulated in cancer 1
cg13441872	X	54556943	3.31e-65	GNL3L	guanine nucleotide binding protein-like 3 (nucleolar)-like
cg21331812	X	102319001	3.39e-65	BEX1	brain expressed, X-linked 1
cg16692973	X	119445209	3.55e-65	TMEM255A	transmembrane protein 255A
cg06942445	X	54947373	3.65e-65	TRO	trophinin
cg04300278	X	122318890	3.69e-65	GRIA3	glutamate receptor, ionotropic, AMPA 3
cg05835545	X	80065003	3.72e-65	BRWD3	bromodomain and WD repeat domain containing 3
cg00790086	X	46696474	3.75e-65	RP2	retinitis pigmentosa 2 (X-linked recessive)
cg15845873	X	118826802	3.98e-65	2014-09-06	septin 6
cg23534593	X	47342469	3.99e-65	ZNF41	zinc finger protein 41
cg03363535	X	101771438	4.03e-65	TMSB15A	thymosin beta 15a
cg12592455	X	134166801	4.03e-65	FAM127A	family with sequence similarity 127, member A
cg07508090	X	64196343	4.05e-65	ZC4H2	zinc finger, C4H2 domain containing
cg11337462	X	74377604	4.2e-65	ABCB7	ATP-binding cassette, sub-family B (MDR/TAP), member 7
cg16710588	X	49027990	4.41e-65	PLP2	proteolipid protein 2 (colonic epithelium-enriched)
cg07682072	X	48367166	4.54e-65	PORCN	porcupine homolog (Drosophila)
cg26382696	X	55187708	4.56e-65	FAM104B	family with sequence similarity 104, member B
cg23722438	X	99987184	4.65e-65	SYTL4	synaptotagmin-like 4
cg18099006	X	38662943	4.69e-65	MID1IP1	MID1 interacting protein 1
cg25073957	X	105970061	4.78e-65	RNF128	ring finger protein 128, E3 ubiquitin protein ligase
cg01318188	X	123094675	4.83e-65	STAG2	stromal antigen 2
cg13024202	X	117250753	4.93e-65	KLHL13	kelch-like family member 13
cg18885073	X	118370148	5.13e-65	PGRMC1	progesterone receptor membrane component 1
cg15917786	X	62975151	5.34e-65	ARHGEF9	Cdc42 guanine nucleotide exchange factor (GEF) 9
cg10421300	X	103087077	5.61e-65	RAB9B	RAB9B, member RAS oncogene family
cg04032096	X	13954890	5.68e-65	GPM6B	glycoprotein M6B
cg03423123	X	134125181	5.7e-65	SMIM10	small integral membrane protein 10
cg27271368	X	66764411	5.81e-65	AR	androgen receptor
cg10047502	X	117479900	5.93e-65	WDR44	WD repeat domain 44
cg08358587	X	100603709	5.98e-65	TIMM8A	translocase of inner mitochondrial membrane 8 homolog A (yeast)
cg17548613	X	41782322	6.22e-65	CASK	calcium/calmodulin-dependent serine protein kinase (MAGUK family)
cg23279136	X	74375966	6.31e-65	ABCB7	ATP-binding cassette, sub-family B (MDR/TAP), member 7
cg19398192	X	105855052	6.35e-65	CXorf57	chromosome X open reading frame 57
cg00883449	X	47930854	6.36e-65	ZNF630	zinc finger protein 630
cg01353347	X	153285158	6.41e-65	IRAK1	interleukin-1 receptor-associated kinase 1
cg14973366	X	153599377	6.54e-65	FLNA	filamin A, alpha
cg13072112	X	139588600	6.67e-65	SOX3	SRY (sex determining region Y)-box 3
cg15317927	X	38665168	6.73e-65	MID1IP1	MID1 interacting protein 1
cg10950413	X	56590097	6.75e-65	UBQLN2	ubiquilin 2
cg08087512	X	153990886	6.81e-65	DKC1	dyskeratosis congenita 1, dyskerin
cg25698940	X	119695102	6.93e-65	CUL4B	cullin 4B
cg03750315	Y	22737896	7.19e-65	EIF1AY	eukaryotic translation initiation factor 1A, Y-linked
cg19867709	X	47342478	7.2e-65	ZNF41	zinc finger protein 41
cg17776579	X	46306513	7.3e-65	KRBOX4	KRAB box domain containing 4
cg20698282	X	73072641	7.43e-65	XIST	X inactive specific transcript (non-protein coding)
cg18627493	X	13835207	7.45e-65	GPM6B	glycoprotein M6B
cg02295369	X	117959263	7.45e-65	ZCCHC12	zinc finger, CCHC domain containing 12
cg06705078	X	102884538	7.47e-65	TCEAL1	transcription elongation factor A (SII)-like 1
cg13723766	X	118739835	7.8e-65	NKRF	NFKB repressing factor
cg19257537	X	46306775	8.17e-65	KRBOX4	KRAB box domain containing 4
cg05196026	X	137793096	8.19e-65	FGF13	fibroblast growth factor 13
cg12472203	X	54071365	8.3e-65	PHF8	PHD finger protein 8
cg01081720	X	68047734	8.37e-65	EFNB1	ephrin-B1
cg10338539	Y	2655977	8.8e-65	SRY	sex determining region Y
cg16243644	X	123095766	8.83e-65	STAG2	stromal antigen 2
cg01780361	X	56590386	8.9e-65	UBQLN2	ubiquilin 2
cg00212031	Y	21239348	9.01e-65	TTTY14	testis-specific transcript, Y-linked 14 (non-protein coding)
cg05237970	X	134124948	9.05e-65	SMIM10	small integral membrane protein 10
cg06469252	X	136113985	9.43e-65	GPR101	G protein-coupled receptor 101
cg01099541	X	134166046	9.66e-65	FAM127A	family with sequence similarity 127, member A
cg27496708	X	133119594	9.94e-65	GPC3	glypican 3
cg16991511	X	131156989	1.03e-64	MST4	serine/threonine protein kinase MST4
cg27309655	X	125300082	1.05e-64	DCAF12L2	DDB1 and CUL4 associated factor 12-like 2
cg02496423	X	21958619	1.05e-64	SMS	spermine synthase
cg01098871	X	48958509	1.06e-64	WDR45	WD repeat domain 45
cg20203466	X	77359924	1.13e-64	PGK1	phosphoglycerate kinase 1
cg18168924	Y	7177888	1.13e-64	PRKY	protein kinase, Y-linked, pseudogene
cg15806723	X	49056711	1.14e-64	SYP	synaptophysin
cg23862713	X	139587270	1.16e-64	SOX3	SRY (sex determining region Y)-box 3
cg15686826	X	100183936	1.21e-64	XKRX	XK, Kell blood group complex subunit-related, X-linked
cg09868337	X	153686720	1.21e-64	PLXNA3	plexin A3
cg14931238	X	69504569	1.24e-64	RAB41	RAB41, member RAS oncogene family
cg18720642	X	85403636	1.24e-64	DACH2	dachshund family transcription factor 2
cg14232291	X	21676481	1.24e-64	KLHL34	kelch-like family member 34
cg01410230	X	100645860	1.27e-64	RPL36A	ribosomal protein L36a
cg08104711	X	49091769	1.28e-64	CCDC22	coiled-coil domain containing 22
cg16248169	X	48334308	1.28e-64	FTSJ1	FtsJ RNA methyltransferase homolog 1 (E. coli)
cg19415339	X	53713491	1.35e-64	HUWE1	HECT, UBA and WWE domain containing 1, E3 ubiquitin protein ligase
cg01733439	X	49042949	1.37e-64	PRICKLE3	prickle homolog 3 (Drosophila)
cg22522913	X	46696086	1.42e-64	RP2	retinitis pigmentosa 2 (X-linked recessive)
cg20348344	X	39951468	1.52e-64	BCOR	BCL6 corepressor
cg05511752	X	70338656	1.55e-64	MED12	mediator complex subunit 12
cg20597646	X	99666346	1.56e-64	PCDH19	protocadherin 19
cg27382931	X	132549690	1.58e-64	GPC4	glypican 4
cg01386236	X	101410618	1.64e-64	BEX5	brain expressed, X-linked 5
cg11225091	Y	22737663	1.66e-64	EIF1AY	eukaryotic translation initiation factor 1A, Y-linked
cg19092293	X	118110194	1.68e-64	LONRF3	LON peptidase N-terminal domain and ring finger 3
cg27559462	X	118709227	1.69e-64	UBE2A	ubiquitin-conjugating enzyme E2A
cg12467288	X	135067367	1.76e-64	SLC9A6	solute carrier family 9, subfamily A (NHE6, cation proton antiporter 6), member 6
cg06621863	X	83443154	1.76e-64	RPS6KA6	ribosomal protein S6 kinase, 90kDa, polypeptide 6
cg03026311	X	100075083	1.76e-64	CSTF2	cleavage stimulation factor, 3' pre-RNA, subunit 2, 64kDa
cg06816704	X	152224966	1.77e-64	PNMA3	paraneoplastic Ma antigen 3
cg02077027	X	19817931	1.8e-64	SH3KBP1	SH3-domain kinase binding protein 1
cg09778422	X	64887118	1.81e-64	MSN	moesin
cg11107468	X	63425275	1.83e-64	AMER1	APC membrane recruitment protein 1
cg15568009	X	148713744	1.84e-64	TMEM185A	transmembrane protein 185A
cg21945665	X	122993695	1.85e-64	XIAP	X-linked inhibitor of apoptosis
cg00667781	X	53713885	1.95e-64	HUWE1	HECT, UBA and WWE domain containing 1, E3 ubiquitin protein ligase
cg22858728	X	154034149	1.96e-64	MPP1	membrane protein, palmitoylated 1, 55kDa
cg03983969	X	41782695	2.01e-64	CASK	calcium/calmodulin-dependent serine protein kinase (MAGUK family)
cg14725109	X	47696106	2.04e-64	ZNF81	zinc finger protein 81
cg00529027	X	151806225	2.04e-64	GABRQ	gamma-aminobutyric acid (GABA) A receptor, theta
cg06443888	X	107980132	2.08e-64	IRS4	insulin receptor substrate 4
cg14127907	X	135579045	2.09e-64	HTATSF1	HIV-1 Tat specific factor 1
cg06502680	Y	21728952	2.09e-64	TXLNG2P	taxilin gamma 2, pseudogene
cg25538674	Y	9197029	2.12e-64	TSPY4	testis specific protein, Y-linked 4
cg00029931	X	100645741	2.19e-64	RPL36A	ribosomal protein L36a
cg07240096	X	48980092	2.27e-64	GPKOW	G patch domain and KOW motifs
cg22674664	X	54835315	2.29e-64	MAGED2	melanoma antigen family D, 2
cg25730864	X	84498937	2.29e-64	ZNF711	zinc finger protein 711
cg06852103	X	48334966	2.31e-64	FTSJ1	FtsJ RNA methyltransferase homolog 1 (E. coli)
cg25529319	X	154842320	2.32e-64	TMLHE	trimethyllysine hydroxylase, epsilon
cg11271681	X	128788936	2.34e-64	APLN	apelin
cg14051366	X	49126150	2.42e-64	PPP1R3F	protein phosphatase 1, regulatory subunit 3F
cg04593869	X	102862630	2.42e-64	TCEAL3	transcription elongation factor A (SII)-like 3
cg05994819	X	103411244	2.43e-64	FAM199X	family with sequence similarity 199, X-linked
cg05849875	X	151806628	2.51e-64	GABRQ	gamma-aminobutyric acid (GABA) A receptor, theta
cg25258879	X	49022996	2.54e-64	MAGIX	MAGI family member, X-linked
cg22527050	X	100645695	2.55e-64	RPL36A	ribosomal protein L36a
cg02095995	X	138774239	2.61e-64	MCF2	MCF.2 cell line derived transforming sequence
cg25858008	X	71934184	2.64e-64	PHKA1	phosphorylase kinase, alpha 1 (muscle)
cg02129889	X	118925789	2.65e-64	RPL39	ribosomal protein L39
cg01644972	Y	22737556	2.85e-64	EIF1AY	eukaryotic translation initiation factor 1A, Y-linked
cg18904224	X	103499636	2.91e-64	ESX1	ESX homeobox 1
cg07434817	X	19906542	2.96e-64	SH3KBP1	SH3-domain kinase binding protein 1
cg26936230	X	47479593	2.96e-64	SYN1	synapsin I
cg05425577	X	54522221	3.02e-64	FGD1	FYVE, RhoGEF and PH domain containing 1
cg04075675	X	149861694	3.15e-64	MTMR1	myotubularin related protein 1
cg11233153	X	153718691	3.15e-64	SLC10A3	solute carrier family 10, member 3
cg18336502	X	11446209	3.18e-64	ARHGAP6	Rho GTPase activating protein 6
cg01900066	Y	22754881	3.26e-64	EIF1AY	eukaryotic translation initiation factor 1A, Y-linked
cg02132188	X	80377408	3.34e-64	HMGN5	high mobility group nucleosome binding domain 5
cg09354738	X	73513143	3.37e-64	FTX	FTX transcript, XIST regulator (non-protein coding)
cg05434903	X	117251118	3.44e-64	KLHL13	kelch-like family member 13
cg04351468	Y	9158941	3.49e-64	RBMY1A3P	RNA binding motif protein, Y-linked, family 1, member A3 pseudogene
cg06655100	X	56259373	3.55e-64	KLF8	Kruppel-like factor 8
cg16870351	X	136651271	3.7e-64	ZIC3	Zic family member 3
cg03610137	X	56259040	3.74e-64	KLF8	Kruppel-like factor 8
cg26190455	X	12809173	3.76e-64	PRPS2	phosphoribosyl pyrophosphate synthetase 2
cg00727483	X	62975065	3.8e-64	ARHGEF9	Cdc42 guanine nucleotide exchange factor (GEF) 9
cg21209948	X	109245514	3.8e-64	TMEM164	transmembrane protein 164
cg24195365	X	11776256	4.15e-64	MSL3	male-specific lethal 3 homolog (Drosophila)
cg26950400	X	49043021	4.15e-64	PRICKLE3	prickle homolog 3 (Drosophila)
cg14506668	X	135228853	4.23e-64	FHL1	four and a half LIM domains 1
cg02912158	X	136649808	4.45e-64	ZIC3	Zic family member 3
cg01062269	X	100603843	4.46e-64	TIMM8A	translocase of inner mitochondrial membrane 8 homolog A (yeast)
cg10055173	X	49028100	4.47e-64	PLP2	proteolipid protein 2 (colonic epithelium-enriched)
cg21184454	X	19765879	4.51e-64	SH3KBP1	SH3-domain kinase binding protein 1
cg12481306	X	11129329	4.52e-64	HCCS	holocytochrome c synthase
cg09407917	X	130192151	4.73e-64	ARHGAP36	Rho GTPase activating protein 36
cg16414561	X	25033893	4.82e-64	ARX	aristaless related homeobox
cg26001150	X	107976214	4.83e-64	IRS4	insulin receptor substrate 4
cg23066860	X	101967557	4.87e-64	GPRASP2	G protein-coupled receptor associated sorting protein 2
cg20780119	X	68836036	4.94e-64	EDA	ectodysplasin A
cg12384989	X	122317614	4.98e-64	GRIA3	glutamate receptor, ionotropic, AMPA 3
cg04183498	X	20008522	5.31e-64	LOC729609	uncharacterized LOC729609
cg21745079	X	13957590	5.31e-64	GPM6B	glycoprotein M6B
cg21932800	X	135056858	5.35e-64	MMGT1	membrane magnesium transporter 1
cg26510526	X	118987238	5.44e-64	UPF3B	UPF3 regulator of nonsense transcripts homolog B (yeast)
cg01756638	X	154444356	5.44e-64	VBP1	von Hippel-Lindau binding protein 1
cg25223408	X	130207219	5.5e-64	ARHGAP36	Rho GTPase activating protein 36
cg19407266	X	63425122	5.54e-64	AMER1	APC membrane recruitment protein 1
cg00958651	X	147581562	5.64e-64	AFF2	AF4/FMR2 family, member 2
cg16126759	X	55743906	5.76e-64	RRAGB	Ras-related GTP binding B
cg25316166	X	47092288	5.91e-64	USP11	ubiquitin specific peptidase 11
cg06659128	X	154842535	5.95e-64	TMLHE	trimethyllysine hydroxylase, epsilon
cg09666011	X	56590113	5.99e-64	UBQLN2	ubiquilin 2
cg24837623	Y	2802900	6e-64	ZFY	zinc finger protein, Y-linked
cg01717812	X	74376285	6.04e-64	ABCB7	ATP-binding cassette, sub-family B (MDR/TAP), member 7
cg10191387	X	122318517	6.21e-64	GRIA3	glutamate receptor, ionotropic, AMPA 3
cg09285672	X	48980142	6.29e-64	GPKOW	G patch domain and KOW motifs
cg27636129	Y	2655927	6.36e-64	SRY	sex determining region Y
cg13365334	X	153598742	6.39e-64	FLNA	filamin A, alpha
cg21206285	X	48814935	6.6e-64	OTUD5	OTU deubiquitinase 5
cg12039967	X	67718493	6.63e-64	YIPF6	Yip1 domain family, member 6
cg25832410	X	153096039	7.17e-64	PDZD4	PDZ domain containing 4
cg02161824	X	134186388	7.3e-64	FAM127B	family with sequence similarity 127, member B
cg26410404	X	68050206	7.44e-64	EFNB1	ephrin-B1
cg06936709	X	83757476	7.61e-64	HDX	highly divergent homeobox
cg12584551	X	67653401	7.63e-64	OPHN1	oligophrenin 1
cg13566908	X	70316123	7.67e-64	FOXO4	forkhead box O4
cg09521623	X	13835295	7.83e-64	GPM6B	glycoprotein M6B
cg11111083	X	47510589	7.9e-64	ELK1	ELK1, member of ETS oncogene family
cg06650776	X	102632072	8.28e-64	NGFRAP1	nerve growth factor receptor (TNFRSF16) associated protein 1
cg25910467	X	122865777	8.48e-64	THOC2	THO complex 2
cg22464151	X	136648586	8.85e-64	ZIC3	Zic family member 3
cg18016370	X	15354150	8.87e-64	PIGA	phosphatidylinositol glycan anchor biosynthesis, class A
cg18096738	X	153363765	9.39e-64	MECP2	methyl CpG binding protein 2 (Rett syndrome)
cg27260927	X	99986436	9.75e-64	SYTL4	synaptotagmin-like 4
cg26359238	X	106243175	9.92e-64	MORC4	MORC family CW-type zinc finger 4
cg03978312	X	103401777	9.97e-64	SLC25A53	solute carrier family 25, member 53
cg25359581	X	37706819	1.03e-63	DYNLT3	dynein, light chain, Tctex-type 3
cg16970748	X	68723670	1.05e-63	FAM155B	family with sequence similarity 155, member B
cg06408301	X	37208607	1.09e-63	PRRG1	proline rich Gla (G-carboxyglutamic acid) 1
cg16059374	X	68835678	1.09e-63	EDA	ectodysplasin A
cg01434723	X	153715087	1.13e-63	UBL4A	ubiquitin-like 4A
cg04241572	X	53461213	1.17e-63	HSD17B10	hydroxysteroid (17-beta) dehydrogenase 10
cg15308487	X	24483292	1.23e-63	PDK3	pyruvate dehydrogenase kinase, isozyme 3
cg17560699	Y	15593045	1.26e-63	UTY	ubiquitously transcribed tetratricopeptide repeat containing, Y-linked
cg04288012	X	53711065	1.27e-63	HUWE1	HECT, UBA and WWE domain containing 1, E3 ubiquitin protein ligase
cg01999076	X	46696420	1.37e-63	RP2	retinitis pigmentosa 2 (X-linked recessive)
cg16857716	X	75392480	1.4e-63	PBDC1	polysaccharide biosynthesis domain containing 1
cg23408987	X	153626606	1.42e-63	RPL10	ribosomal protein L10
cg16107992	X	83756854	1.43e-63	HDX	highly divergent homeobox
cg08300622	X	18372963	1.45e-63	SCML2	sex comb on midleg-like 2 (Drosophila)
cg11727174	X	19362342	1.48e-63	PDHA1	pyruvate dehydrogenase (lipoamide) alpha 1
cg17386265	X	137794000	1.5e-63	FGF13	fibroblast growth factor 13
cg00253811	X	15353923	1.59e-63	PIGA	phosphatidylinositol glycan anchor biosynthesis, class A
cg15521289	X	105969938	1.61e-63	RNF128	ring finger protein 128, E3 ubiquitin protein ligase
cg11143827	X	39961764	1.61e-63	BCOR	BCL6 corepressor
cg16211147	X	118708616	1.64e-63	UBE2A	ubiquitin-conjugating enzyme E2A
cg01210880	X	122319025	1.86e-63	GRIA3	glutamate receptor, ionotropic, AMPA 3
cg20451131	X	17673726	1.87e-63	NHS	Nance-Horan syndrome (congenital cataracts and dental anomalies)
cg20430749	X	51075273	1.91e-63	NUDT10	nudix (nucleoside diphosphate linked moiety X)-type motif 10
cg14828248	X	130206946	1.94e-63	ARHGAP36	Rho GTPase activating protein 36
cg05803942	X	67906758	2.11e-63	STARD8	StAR-related lipid transfer (START) domain containing 8
cg17914143	X	54466747	2.22e-63	TSR2	TSR2, 20S rRNA accumulation, homolog (S. cerevisiae)
cg16778620	X	122994037	2.36e-63	XIAP	X-linked inhibitor of apoptosis
cg23714856	X	106045823	2.43e-63	TBC1D8B	TBC1 domain family, member 8B (with GRAM domain)
cg07792041	X	152735637	2.56e-63	HAUS7	HAUS augmin-like complex, subunit 7
cg18110168	X	50557055	2.64e-63	SHROOM4	shroom family member 4
cg01891172	X	21676483	2.68e-63	KLHL34	kelch-like family member 34
cg17814335	X	74143945	2.75e-63	KIAA2022	KIAA2022
cg13663706	X	144899995	2.75e-63	SLITRK2	SLIT and NTRK-like family, member 2
cg03424637	X	147582939	2.98e-63	AFF2	AF4/FMR2 family, member 2
cg25424556	X	55515483	3e-63	USP51	ubiquitin specific peptidase 51
cg10848980	X	48931872	3.1e-63	PRAF2	PRA1 domain family, member 2
cg26983535	Y	22737594	3.33e-63	EIF1AY	eukaryotic translation initiation factor 1A, Y-linked
cg11839979	X	109246372	3.46e-63	TMEM164	transmembrane protein 164
cg00960898	X	136113605	3.5e-63	GPR101	G protein-coupled receptor 101
cg09347151	X	134555540	3.53e-63	LINC00086	long intergenic non-protein coding RNA 86
cg09610569	X	144899592	3.62e-63	SLITRK2	SLIT and NTRK-like family, member 2
cg14688956	X	110339862	3.75e-63	PAK3	p21 protein (Cdc42/Rac)-activated kinase 3
cg00554969	X	79278012	3.78e-63	TBX22	T-box 22
cg26800155	X	68384259	3.8e-63	PJA1	praja ring finger 1, E3 ubiquitin protein ligase
cg08715207	Y	22737969	3.8e-63	EIF1AY	eukaryotic translation initiation factor 1A, Y-linked
cg17223593	X	132549297	4.04e-63	GPC4	glypican 4
cg09252204	X	21392644	4.33e-63	CNKSR2	connector enhancer of kinase suppressor of Ras 2
cg25813820	X	154033598	4.68e-63	MPP1	membrane protein, palmitoylated 1, 55kDa
cg21697779	X	154255534	4.74e-63	FUNDC2	FUN14 domain containing 2
cg05721877	X	39953075	4.79e-63	BCOR	BCL6 corepressor
cg03210912	X	153719169	4.86e-63	SLC10A3	solute carrier family 10, member 3
cg05137263	X	30327625	4.9e-63	NR0B1	nuclear receptor subfamily 0, group B, member 1
cg03536032	X	11683383	5.07e-63	ARHGAP6	Rho GTPase activating protein 6
cg10127939	X	103811930	5.17e-63	IL1RAPL2	interleukin 1 receptor accessory protein-like 2
cg12704708	X	49126241	5.28e-63	PPP1R3F	protein phosphatase 1, regulatory subunit 3F
cg03321558	X	148709321	5.59e-63	TMEM185A	transmembrane protein 185A
cg04681171	X	24712459	5.67e-63	POLA1	polymerase (DNA directed), alpha 1, catalytic subunit
cg22332696	X	109764553	5.98e-63	TDGF1P3	teratocarcinoma-derived growth factor 1 pseudogene 3
cg11620557	X	39963545	6.03e-63	BCOR	BCL6 corepressor
cg20858239	X	54834222	6.05e-63	MAGED2	melanoma antigen family D, 2
cg07647518	X	19904979	6.09e-63	SH3KBP1	SH3-domain kinase binding protein 1
cg02180505	X	30265129	6.11e-63	MAGEB1	melanoma antigen family B, 1
cg11673013	X	101410928	6.41e-63	BEX5	brain expressed, X-linked 5
cg09185350	X	50556361	7.08e-63	SHROOM4	shroom family member 4
cg01397290	X	37208295	7.21e-63	PRRG1	proline rich Gla (G-carboxyglutamic acid) 1
cg03104298	X	135579224	7.3e-63	HTATSF1	HIV-1 Tat specific factor 1
cg09418623	X	66765795	7.32e-63	AR	androgen receptor
cg01832419	X	24043059	7.38e-63	KLHL15	kelch-like family member 15
cg03372815	X	150067397	7.4e-63	CD99L2	CD99 molecule-like 2
cg02120046	X	132090860	7.46e-63	HS6ST2	heparan sulfate 6-O-sulfotransferase 2
cg25496213	X	101854377	7.46e-63	ARMCX5	armadillo repeat containing, X-linked 5
cg07809462	X	117957621	7.55e-63	ZCCHC12	zinc finger, CCHC domain containing 12
cg08817443	X	135579746	7.63e-63	HTATSF1	HIV-1 Tat specific factor 1
cg13177658	X	100074985	7.83e-63	CSTF2	cleavage stimulation factor, 3' pre-RNA, subunit 2, 64kDa
cg05385973	X	37430777	7.83e-63	LANCL3	LanC lantibiotic synthetase component C-like 3 (bacterial)
cg02651788	X	25031208	7.97e-63	ARX	aristaless related homeobox
cg05707218	X	153234476	8.24e-63	HCFC1	host cell factor C1 (VP16-accessory protein)
cg08063601	X	66763942	8.38e-63	AR	androgen receptor
cg12942133	X	131624026	8.51e-63	MBNL3	muscleblind-like splicing regulator 3
cg00142683	X	118708623	8.7e-63	UBE2A	ubiquitin-conjugating enzyme E2A
cg10861555	X	130036945	8.8e-63	ENOX2	ecto-NOX disulfide-thiol exchanger 2
cg27578568	Y	8572427	8.81e-63	TTTY19	testis-specific transcript, Y-linked 19 (non-protein coding)
cg16620229	X	129307331	8.95e-63	RAB33A	RAB33A, member RAS oncogene family
cg15891447	X	100306812	8.97e-63	TRMT2B	tRNA methyltransferase 2 homolog B (S. cerevisiae)
cg26122495	X	63615185	9.01e-63	MTMR8	myotubularin related protein 8
cg26741576	X	43513914	9.15e-63	MAOA	monoamine oxidase A
cg17345036	X	100306958	9.19e-63	TRMT2B	tRNA methyltransferase 2 homolog B (S. cerevisiae)
cg07973464	X	17393423	9.54e-63	NHS	Nance-Horan syndrome (congenital cataracts and dental anomalies)
cg19330011	X	152224533	9.69e-63	PNMA3	paraneoplastic Ma antigen 3
cg05424879	X	153719176	1.03e-62	SLC10A3	solute carrier family 10, member 3
cg02166322	X	37430711	1.03e-62	LANCL3	LanC lantibiotic synthetase component C-like 3 (bacterial)
cg16967668	X	118824969	1.11e-62	2014-09-06	septin 6
cg26620546	X	117957623	1.12e-62	ZCCHC12	zinc finger, CCHC domain containing 12
cg03748372	X	49126128	1.13e-62	PPP1R3F	protein phosphatase 1, regulatory subunit 3F
cg16235803	X	54384719	1.18e-62	WNK3	WNK lysine deficient protein kinase 3
cg02589074	X	148586938	1.29e-62	IDS	iduronate 2-sulfatase
cg17837162	Y	9340946	1.3e-62	TSPY4	testis specific protein, Y-linked 4
cg26810336	X	28605742	1.3e-62	IL1RAPL1	interleukin 1 receptor accessory protein-like 1
cg14990368	X	133507339	1.33e-62	PHF6	PHD finger protein 6
cg26011713	X	99661876	1.44e-62	PCDH19	protocadherin 19
cg25968748	X	117862288	1.46e-62	IL13RA1	interleukin 13 receptor, alpha 1
cg22151131	X	68048814	1.47e-62	EFNB1	ephrin-B1
cg04922020	X	134166009	1.5e-62	FAM127A	family with sequence similarity 127, member A
cg07828380	X	11683977	1.53e-62	ARHGAP6	Rho GTPase activating protein 6
cg20332806	X	37431206	1.54e-62	LANCL3	LanC lantibiotic synthetase component C-like 3 (bacterial)
cg20922422	X	24665669	1.55e-62	PCYT1B	phosphate cytidylyltransferase 1, choline, beta
cg26590811	X	153607981	1.56e-62	EMD	emerin
cg02698615	X	135580098	1.57e-62	HTATSF1	HIV-1 Tat specific factor 1
cg01868753	X	106361886	1.58e-62	RBM41	RNA binding motif protein 41
cg08076508	X	54070176	1.58e-62	PHF8	PHD finger protein 8
cg16140952	X	110039485	1.61e-62	CHRDL1	chordin-like 1
cg21158178	X	54070874	1.65e-62	PHF8	PHD finger protein 8
cg24152857	X	48326650	1.67e-62	SLC38A5	solute carrier family 38, member 5
cg05922253	X	50213977	1.67e-62	DGKK	diacylglycerol kinase, kappa
cg03031357	X	21959700	1.68e-62	SMS	spermine synthase
cg18480706	X	74742458	1.69e-62	ZDHHC15	zinc finger, DHHC-type containing 15
cg23934598	X	129118276	1.71e-62	BCORL1	BCL6 corepressor-like 1
cg14854487	X	119603098	1.76e-62	LAMP2	lysosomal-associated membrane protein 2
cg25881119	X	71130738	1.83e-62	NHSL2	NHS-like 2
cg20463407	X	101854471	2e-62	ARMCX5	armadillo repeat containing, X-linked 5
cg15363435	X	49087477	2.03e-62	CACNA1F	calcium channel, voltage-dependent, L type, alpha 1F subunit
cg14004892	X	135067651	2.12e-62	SLC9A6	solute carrier family 9, subfamily A (NHE6, cation proton antiporter 6), member 6
cg11718092	X	82763266	2.16e-62	POU3F4	POU class 3 homeobox 4
cg09070095	X	51240021	2.17e-62	NUDT11	nudix (nucleoside diphosphate linked moiety X)-type motif 11
cg16204757	X	64887739	2.18e-62	MSN	moesin
cg21882403	X	37430889	2.2e-62	LANCL3	LanC lantibiotic synthetase component C-like 3 (bacterial)
cg04872051	X	46433447	2.22e-62	CHST7	carbohydrate (N-acetylglucosamine 6-O) sulfotransferase 7
cg08846002	X	134477026	2.27e-62	ZNF75D	zinc finger protein 75D
cg10102167	X	118370063	2.37e-62	PGRMC1	progesterone receptor membrane component 1
cg09950034	X	122994069	2.41e-62	XIAP	X-linked inhibitor of apoptosis
cg25205946	X	48958189	2.41e-62	WDR45	WD repeat domain 45
cg26811602	X	46618762	2.41e-62	SLC9A7	solute carrier family 9, subfamily A (NHE7, cation proton antiporter 7), member 7
cg03733831	X	17653562	2.41e-62	NHS	Nance-Horan syndrome (congenital cataracts and dental anomalies)
cg02884332	Y	22737946	2.45e-62	EIF1AY	eukaryotic translation initiation factor 1A, Y-linked
cg25424856	X	50557036	2.46e-62	SHROOM4	shroom family member 4
cg07795413	Y	16733930	2.5e-62	NLGN4Y	neuroligin 4, Y-linked
cg27112414	X	153715339	2.54e-62	UBL4A	ubiquitin-like 4A
cg06943593	X	25030643	2.67e-62	ARX	aristaless related homeobox
cg00191052	X	46432770	2.71e-62	CHST7	carbohydrate (N-acetylglucosamine 6-O) sulfotransferase 7
cg00623388	X	129116224	2.8e-62	BCORL1	BCL6 corepressor-like 1
cg24139739	X	68048818	2.89e-62	EFNB1	ephrin-B1
cg23483251	X	119445319	2.94e-62	TMEM255A	transmembrane protein 255A
cg08209935	X	101857177	2.98e-62	ARMCX5	armadillo repeat containing, X-linked 5
cg01430241	X	153665714	3.01e-62	GDI1	GDP dissociation inhibitor 1
cg03460546	X	128788127	3.07e-62	APLN	apelin
cg12888005	X	48776567	3.22e-62	PIM2	pim-2 oncogene
cg15922956	X	154254964	3.24e-62	FUNDC2	FUN14 domain containing 2
cg23446945	X	118740132	3.3e-62	NKRF	NFKB repressing factor
cg05275343	X	15353925	3.32e-62	PIGA	phosphatidylinositol glycan anchor biosynthesis, class A
cg06731599	X	40440704	3.32e-62	ATP6AP2	ATPase, H+ transporting, lysosomal accessory protein 2
cg25413720	X	23801037	3.71e-62	SAT1	spermidine/spermine N1-acetyltransferase 1
cg00743068	X	77041832	3.88e-62	ATRX	alpha thalassemia/mental retardation syndrome X-linked
cg00368230	X	152865160	3.93e-62	FAM58A	family with sequence similarity 58, member A
cg26267038	X	21392988	3.99e-62	CNKSR2	connector enhancer of kinase suppressor of Ras 2
cg23352597	X	46435742	4.1e-62	CHST7	carbohydrate (N-acetylglucosamine 6-O) sulfotransferase 7
cg08539065	X	48957699	4.12e-62	WDR45	WD repeat domain 45
cg15236541	X	73642618	4.18e-62	SLC16A2	solute carrier family 16, member 2 (thyroid hormone transporter)
cg25555657	X	48334381	4.24e-62	FTSJ1	FtsJ RNA methyltransferase homolog 1 (E. coli)
cg07553115	X	107976167	4.34e-62	IRS4	insulin receptor substrate 4
cg02360578	X	105855130	4.36e-62	CXorf57	chromosome X open reading frame 57
cg08623691	X	70288356	4.37e-62	SNX12	sorting nexin 12
cg19860691	X	135068355	4.38e-62	SLC9A6	solute carrier family 9, subfamily A (NHE6, cation proton antiporter 6), member 6
cg21040569	X	137793665	4.72e-62	FGF13	fibroblast growth factor 13
cg09793609	X	119445399	4.76e-62	TMEM255A	transmembrane protein 255A
cg26246138	X	18372612	4.86e-62	SCML2	sex comb on midleg-like 2 (Drosophila)
cg24157854	X	153979233	4.97e-62	GAB3	GRB2-associated binding protein 3
cg17056186	X	119763575	5.04e-62	C1GALT1C1	C1GALT1-specific chaperone 1
cg18785414	X	117631015	5.08e-62	DOCK11	dedicator of cytokinesis 11
cg07811386	X	15768223	5.24e-62	CA5B	carbonic anhydrase VB, mitochondrial
cg05566296	X	136114047	5.26e-62	GPR101	G protein-coupled receptor 101
cg23947872	X	149862363	5.41e-62	MTMR1	myotubularin related protein 1
cg24547622	X	23761653	5.85e-62	ACOT9	acyl-CoA thioesterase 9
cg22617367	X	118740614	5.93e-62	NKRF	NFKB repressing factor
cg12932046	X	47930653	5.95e-62	ZNF630	zinc finger protein 630
cg08822676	X	118107997	5.99e-62	LONRF3	LON peptidase N-terminal domain and ring finger 3
cg06323885	X	102883827	6e-62	TCEAL1	transcription elongation factor A (SII)-like 1
cg02201836	X	129039832	6.02e-62	UTP14A	UTP14, U3 small nucleolar ribonucleoprotein, homolog A (yeast)
cg11344644	X	100603699	6.17e-62	TIMM8A	translocase of inner mitochondrial membrane 8 homolog A (yeast)
cg03665601	X	77040152	6.22e-62	ATRX	alpha thalassemia/mental retardation syndrome X-linked
cg11664825	X	100184343	6.29e-62	XKRX	XK, Kell blood group complex subunit-related, X-linked
cg23127995	X	46306719	6.44e-62	KRBOX4	KRAB box domain containing 4
cg17558827	X	134166133	6.45e-62	FAM127A	family with sequence similarity 127, member A
cg00668426	X	102319340	6.5e-62	BEX1	brain expressed, X-linked 1
cg05892376	X	135862961	6.54e-62	ARHGEF6	Rac/Cdc42 guanine nucleotide exchange factor (GEF) 6
cg11186637	X	118925725	6.65e-62	RPL39	ribosomal protein L39
cg15788661	X	68724275	7.05e-62	FAM155B	family with sequence similarity 155, member B
cg11923788	X	134124955	7.3e-62	SMIM10	small integral membrane protein 10
cg02263675	X	84500028	7.48e-62	ZNF711	zinc finger protein 711
cg07823797	X	73513418	7.64e-62	FTX	FTX transcript, XIST regulator (non-protein coding)
cg08587717	X	118709261	7.78e-62	UBE2A	ubiquitin-conjugating enzyme E2A
cg02265919	X	100075240	7.8e-62	CSTF2	cleavage stimulation factor, 3' pre-RNA, subunit 2, 64kDa
cg01486020	X	71131509	8.04e-62	NHSL2	NHS-like 2
cg25125652	X	110039604	8.13e-62	CHRDL1	chordin-like 1
cg01415112	X	103411709	8.3e-62	FAM199X	family with sequence similarity 199, X-linked
cg17562247	X	119443277	8.79e-62	TMEM255A	transmembrane protein 255A
cg03768687	X	70288358	8.91e-62	SNX12	sorting nexin 12
cg18503052	X	49028039	9.08e-62	PLP2	proteolipid protein 2 (colonic epithelium-enriched)
cg09418035	X	50213528	9.12e-62	DGKK	diacylglycerol kinase, kappa
cg00723997	X	48690473	9.16e-62	PCSK1N	proprotein convertase subtilisin/kexin type 1 inhibitor
cg26438739	X	100872944	9.3e-62	ARMCX6	armadillo repeat containing, X-linked 6
cg02931660	X	40002443	9.84e-62	BCOR	BCL6 corepressor
cg02940221	X	153536952	1.05e-61	TKTL1	transketolase-like 1
cg15259400	X	106362067	1.05e-61	RBM41	RNA binding motif protein 41
cg23156356	X	55743977	1.11e-61	RRAGB	Ras-related GTP binding B
cg05365121	X	152599997	1.17e-61	ZNF275	zinc finger protein 275
cg20435542	X	117862176	1.19e-61	IL13RA1	interleukin 13 receptor, alpha 1
cg20983329	X	70338670	1.21e-61	MED12	mediator complex subunit 12
cg06780606	X	69257154	1.23e-61	EDA	ectodysplasin A
cg16508637	X	132094977	1.25e-61	HS6ST2	heparan sulfate 6-O-sulfotransferase 2
cg20010130	X	53461462	1.31e-61	HSD17B10	hydroxysteroid (17-beta) dehydrogenase 10
cg22880666	X	119076813	1.36e-61	NKAP	NFKB activating protein
cg19063343	X	48366824	1.4e-61	PORCN	porcupine homolog (Drosophila)
cg18036967	X	11683625	1.41e-61	ARHGAP6	Rho GTPase activating protein 6
cg11641061	X	102941859	1.42e-61	MORF4L2	mortality factor 4 like 2
cg23860088	X	101186994	1.44e-61	ZMAT1	zinc finger, matrin-type 1
cg09342610	X	135333415	1.51e-61	MAP7D3	MAP7 domain containing 3
cg22223709	X	42637305	1.55e-61	PPP1R2P9	protein phosphatase 1, regulatory (inhibitor) subunit 2 pseudogene 9
cg19881386	X	30327423	1.55e-61	NR0B1	nuclear receptor subfamily 0, group B, member 1
cg02116333	X	53461433	1.56e-61	HSD17B10	hydroxysteroid (17-beta) dehydrogenase 10
cg09553014	X	83757168	1.63e-61	HDX	highly divergent homeobox
cg00484940	X	85403143	1.71e-61	DACH2	dachshund family transcription factor 2
cg15309236	X	101975597	1.76e-61	BHLHB9	basic helix-loop-helix domain containing, class B, 9
cg16119423	X	71238365	1.77e-61	NHSL2	NHS-like 2
cg00111239	X	71238329	1.78e-61	NHSL2	NHS-like 2
cg22972692	X	152865117	1.79e-61	FAM58A	family with sequence similarity 58, member A
cg27153798	X	47420292	1.8e-61	ARAF	v-raf murine sarcoma 3611 viral oncogene homolog
cg14243895	X	125300078	1.81e-61	DCAF12L2	DDB1 and CUL4 associated factor 12-like 2
cg08130682	X	123094001	1.87e-61	STAG2	stromal antigen 2
cg02856792	X	48769319	1.89e-61	SLC35A2	solute carrier family 35 (UDP-galactose transporter), member A2
cg04690567	X	53964887	1.92e-61	PHF8	PHD finger protein 8
cg10172760	Y	22736833	1.93e-61	EIF1AY	eukaryotic translation initiation factor 1A, Y-linked
cg06535161	X	17878715	1.96e-61	RAI2	retinoic acid induced 2
cg10950297	X	68049085	2.04e-61	EFNB1	ephrin-B1
cg13326840	X	25014481	2.12e-61	POLA1	polymerase (DNA directed), alpha 1, catalytic subunit
cg07382899	X	128789004	2.16e-61	APLN	apelin
cg12145026	X	117861636	2.27e-61	IL13RA1	interleukin 13 receptor, alpha 1
cg08812897	X	20286243	2.28e-61	RPS6KA3	ribosomal protein S6 kinase, 90kDa, polypeptide 3
cg11863130	X	25029285	2.29e-61	ARX	aristaless related homeobox
cg00264378	X	49687306	2.35e-61	CLCN5	chloride channel, voltage-sensitive 5
cg13372830	X	47420231	2.35e-61	ARAF	v-raf murine sarcoma 3611 viral oncogene homolog
cg04702045	X	67653598	2.4e-61	OPHN1	oligophrenin 1
cg17620251	X	71238649	2.4e-61	NHSL2	NHS-like 2
cg24605338	X	17395856	2.48e-61	NHS	Nance-Horan syndrome (congenital cataracts and dental anomalies)
cg25525476	X	148712902	2.65e-61	TMEM185A	transmembrane protein 185A
cg10001949	X	134186517	2.69e-61	FAM127B	family with sequence similarity 127, member B
cg02004156	X	48900769	2.71e-61	TFE3	transcription factor binding to IGHM enhancer 3
cg12377327	X	48937697	2.72e-61	WDR45	WD repeat domain 45
cg16679837	X	66764000	2.77e-61	AR	androgen receptor
cg06775759	X	21676994	2.84e-61	KLHL34	kelch-like family member 34
cg25279183	X	128977842	2.87e-61	ZDHHC9	zinc finger, DHHC-type containing 9
cg21501064	X	118827889	2.87e-61	2014-09-06	septin 6
cg09208571	X	54834954	2.91e-61	MAGED2	melanoma antigen family D, 2
cg25156485	X	64887827	2.92e-61	MSN	moesin
cg26142661	X	101186679	2.94e-61	ZMAT1	zinc finger, matrin-type 1
cg00813142	X	23685984	3.11e-61	PRDX4	peroxiredoxin 4
cg16481170	X	74145312	3.17e-61	KIAA2022	KIAA2022
cg14871604	X	69353710	3.29e-61	IGBP1	immunoglobulin (CD79A) binding protein 1
cg22750044	X	73642662	3.3e-61	SLC16A2	solute carrier family 16, member 2 (thyroid hormone transporter)
cg23812886	X	48056290	3.36e-61	SSX5	synovial sarcoma, X breakpoint 5
cg05905814	X	150151809	3.49e-61	HMGB3	high mobility group box 3
cg01498999	Y	16939383	3.61e-61	NLGN4Y	neuroligin 4, Y-linked
cg12375308	X	122994071	3.64e-61	XIAP	X-linked inhibitor of apoptosis
cg15831456	X	147583309	3.68e-61	AFF2	AF4/FMR2 family, member 2
cg07653699	X	138286295	3.73e-61	FGF13	fibroblast growth factor 13
cg06865724	Y	24445690	3.76e-61	TTTY5	testis-specific transcript, Y-linked 5 (non-protein coding)
cg15464143	X	16887664	3.79e-61	RBBP7	retinoblastoma binding protein 7
cg25988710	X	72667379	3.83e-61	CDX4	caudal type homeobox 4
cg03364121	X	119379165	3.91e-61	NKAPP1	NFKB activating protein pseudogene 1
cg07466166	X	77395088	3.97e-61	TAF9B	TAF9B RNA polymerase II, TATA box binding protein (TBP)-associated factor, 31kDa
cg23921534	X	82763247	3.98e-61	POU3F4	POU class 3 homeobox 4
cg09121987	X	99664292	4.13e-61	PCDH19	protocadherin 19
cg13839778	X	47479048	4.29e-61	SYN1	synapsin I
cg05096434	X	106243404	4.36e-61	MORC4	MORC family CW-type zinc finger 4
cg24663206	X	69664617	4.44e-61	DLG3	discs, large homolog 3 (Drosophila)
cg25457696	X	71238495	4.46e-61	NHSL2	NHS-like 2
cg25166062	X	48958423	4.55e-61	WDR45	WD repeat domain 45
cg10674704	X	23353620	4.78e-61	PTCHD1	patched domain containing 1
cg13176270	X	102318831	5.15e-61	BEX1	brain expressed, X-linked 1
cg05264033	X	75006266	5.22e-61	MAGEE2	melanoma antigen family E, 2
cg09796544	X	152913595	5.54e-61	DUSP9	dual specificity phosphatase 9
cg23483095	X	72434554	5.61e-61	NAP1L2	nucleosome assembly protein 1-like 2
cg06583412	X	102001318	5.83e-61	BHLHB9	basic helix-loop-helix domain containing, class B, 9
cg04029630	X	55478329	5.84e-61	MAGEH1	melanoma antigen family H, 1
cg26121752	X	16964805	5.9e-61	REPS2	RALBP1 associated Eps domain containing 2
cg03008405	X	153190589	6.45e-61	ARHGAP4	Rho GTPase activating protein 4
cg06587955	Y	9368165	6.48e-61	TSPY4	testis specific protein, Y-linked 4
cg10321928	X	100604176	6.57e-61	TIMM8A	translocase of inner mitochondrial membrane 8 homolog A (yeast)
cg15322230	X	40015467	6.61e-61	BCOR	BCL6 corepressor
cg04739874	X	131157495	6.77e-61	MST4	serine/threonine protein kinase MST4
cg14625604	X	118708625	6.84e-61	UBE2A	ubiquitin-conjugating enzyme E2A
cg15322420	X	102942967	6.88e-61	MORF4L2	mortality factor 4 like 2
[truncated: 5,157 more rows]

## Sheet: SupTable2
List of gender related differentially methylated CpG sites occurring on autosomes only
CpG	Chr	Position	P.value	Gene.Symbol	Gene.Name
cg11643285	3	16411667	7.97e-68	RFTN1	raftlin, lipid raft linker 1
cg20926353	9	84303358	2.86e-66	TLE1	transducin-like enhancer of split 1 (E(sp1) homolog, Drosophila)
cg00774458	6	30692051	9.55e-66	TUBB	tubulin, beta class I
cg16218221	2	208576609	7.9e-59	CCNYL1	cyclin Y-like 1
cg08656326	9	84304414	2.34e-57	TLE1	transducin-like enhancer of split 1 (E(sp1) homolog, Drosophila)
cg17307919	8	4441859	5.02e-49	CSMD1	CUB and Sushi multiple domains 1
cg02987832	14	35761633	7.9e-49	PSMA6	proteasome (prosome, macropain) subunit, alpha type, 6
cg26324366	6	99283652	8.34e-45	POU3F2	POU class 3 homeobox 2
cg14095100	9	84303413	8.5e-42	TLE1	transducin-like enhancer of split 1 (E(sp1) homolog, Drosophila)
cg04981952	11	76061438	1.13e-40	PRKRIR	protein-kinase, interferon-inducible double stranded RNA dependent inhibitor, repressor of (P58 repressor)
cg12019814	8	117861247	9.81e-40	RAD21	RAD21 homolog (S. pombe)
cg24016844	1	111506641	3.42e-39	LRIF1	ligand dependent nuclear receptor interacting factor 1
cg03691818	12	53085038	2.92e-37	KRT77	keratin 77
cg03911306	3	16648294	2.17e-36	DAZL	deleted in azoospermia-like
cg02556954	5	137848577	3.54e-35	ETF1	eukaryotic translation termination factor 1
cg04731120	17	29158087	3.52e-34	ATAD5	ATPase family, AAA domain containing 5
cg23814743	3	49466685	1.09e-32	NICN1	nicolin 1
cg25294185	11	65487814	1.82e-32	RNASEH2C	ribonuclease H2, subunit C
cg20891225	3	57994481	4.49e-32	FLNB	filamin B, beta
cg23778841	13	114239697	2.91e-30	TFDP1	transcription factor Dp-1
cg18382982	15	30487914	3.91e-30	DKFZP434L187	uncharacterized LOC26082
cg00804338	13	114239234	8.13e-29	TFDP1	transcription factor Dp-1
cg26921482	16	2570283	1.26e-27	AMDHD2	amidohydrolase domain containing 2
cg25568337	6	157098338	3.77e-27	ARID1B	AT rich interactive domain 1B (SWI1-like)
cg15011775	3	25482937	4.56e-27	RARB	retinoic acid receptor, beta
cg14886300	7	12633679	1.37e-26	SCIN	scinderin
cg24056269	13	99171636	4.27e-26	STK24	serine/threonine kinase 24
cg02325951	14	89878619	4.5e-26	FOXN3	forkhead box N3
cg06488081	1	17248394	7.64e-26	CROCC	ciliary rootlet coiled-coil, rootletin
cg01333028	2	98443775	1.19e-25	TMEM131	transmembrane protein 131
cg02758552	3	49395714	2.7e-25	GPX1	glutathione peroxidase 1
cg17743279	7	92463268	3.99e-24	CDK6	cyclin-dependent kinase 6
cg05100634	18	45457604	1.73e-23	SMAD2	SMAD family member 2
cg12052203	11	66115045	2.11e-23	B3GNT1	UDP-GlcNAc:betaGal beta-1,3-N-acetylglucosaminyltransferase 1
cg22345911	17	80231263	3.04e-23	CSNK1D	casein kinase 1, delta
cg23001456	17	2615074	5.69e-23	CLUH	clustered mitochondria (cluA/CLU1) homolog
cg17226602	5	154393494	2.52e-22	KIF4B	kinesin family member 4B
cg02675179	16	20686073	3.29e-22	ACSM1	acyl-CoA synthetase medium-chain family member 1
cg06358300	9	84302344	5.54e-22	TLE1	transducin-like enhancer of split 1 (E(sp1) homolog, Drosophila)
cg04680743	10	88781321	1.19e-21	FAM25A	family with sequence similarity 25, member A
cg23950473	5	154393265	7.18e-21	KIF4B	kinesin family member 4B
cg04946709	16	59789030	2.98e-20	APOOP5	apolipoprotein O pseudogene 5
cg22266749	4	110223959	3.59e-20	COL25A1	collagen, type XXV, alpha 1
cg02989351	2	9770584	5.35e-20	YWHAQ	tyrosine 3-monooxygenase/tryptophan 5-monooxygenase activation protein, theta
cg14545834	9	8713437	7.85e-20	PTPRD	protein tyrosine phosphatase, receptor type, D
cg03608000	19	11998623	1.04e-18	ZNF69	zinc finger protein 69
cg12900929	12	108154862	1.33e-18	PRDM4	PR domain containing 4
cg21784396	7	127991421	2.51e-18	PRRT4	proline-rich transmembrane protein 4
cg18803850	12	112395043	2.97e-18	TMEM116	transmembrane protein 116
cg26213873	1	112939056	3.78e-18	CTTNBP2NL	CTTNBP2 N-terminal like
cg02015053	15	44853982	6.12e-18	EIF3J	eukaryotic translation initiation factor 3, subunit J
cg09410752	2	89065605	1.48e-16	ANKRD36BP2	ankyrin repeat domain 36B pseudogene 2
cg01225095	12	32909323	1.71e-16	YARS2	tyrosyl-tRNA synthetase 2, mitochondrial
cg14030268	10	119135296	3.24e-16	PDZD8	PDZ domain containing 8
cg26355737	13	114292172	5.82e-16	TFDP1	transcription factor Dp-1
cg02908189	8	146176269	8.5e-16	ZNF16	zinc finger protein 16
cg23256579	12	11002403	1.08e-15	PRR4	proline rich 4 (lacrimal)
cg12740757	2	30144623	1.6e-15	ALK	anaplastic lymphoma receptor tyrosine kinase
cg01906879	3	81811016	2.52e-15	GBE1	glucan (1,4-alpha-), branching enzyme 1
cg01065780	22	36019471	2.56e-15	MB	myoglobin
cg16810031	17	38024146	2.73e-15	ZPBP2	zona pellucida binding protein 2
cg25438440	3	98241168	2.94e-15	CLDND1	claudin domain containing 1
cg10631453	15	85113983	3.57e-15	UBE2Q2P1	ubiquitin-conjugating enzyme E2Q family member 2 pseudogene 1
cg16428357	20	34190258	5.12e-15	FER1L4	fer-1-like 4 (C. elegans), pseudogene
cg12611723	9	139940867	7.97e-15	NPDC1	neural proliferation, differentiation and control, 1
cg21235025	13	72249355	8.32e-15	DACH1	dachshund family transcription factor 1
cg10047026	17	4613992	9.31e-15	ARRB2	arrestin, beta 2
cg01882150	11	63933998	1.2e-14	MACROD1	MACRO domain containing 1
cg16169375	6	43197328	4.3e-14	DNPH1	2'-deoxynucleoside 5'-phosphate N-hydrolase 1
cg22794378	14	89029563	6.64e-14	ZC3H14	zinc finger CCCH-type containing 14
cg06644124	1	200379083	9.35e-14	ZNF281	zinc finger protein 281
cg04385818	19	49468626	1.14e-13	FTL	ferritin, light polypeptide
cg12736438	13	111214457	1.2e-13	RAB20	RAB20, member RAS oncogene family
cg23928726	1	2344998	1.25e-13	PEX10	peroxisomal biogenesis factor 10
cg03614513	1	115632038	1.29e-13	TSPAN2	tetraspanin 2
cg12177922	1	154245232	1.44e-13	HAX1	HCLS1 associated protein X-1
cg12780322	4	57334163	1.49e-13	SRP72	signal recognition particle 72kDa
cg03218192	17	33914403	1.71e-13	AP2B1	adaptor-related protein complex 2, beta 1 subunit
cg22609331	10	93275	1.93e-13	TUBB8	tubulin, beta 8 class VIII
cg07981980	1	17287291	2.05e-13	CROCC	ciliary rootlet coiled-coil, rootletin
cg10546176	5	34929404	2.61e-13	DNAJC21	DnaJ (Hsp40) homolog, subfamily C, member 21
cg27615582	12	11002411	4.69e-13	PRR4	proline rich 4 (lacrimal)
cg09796583	10	73156647	5.4e-13	CDH23	cadherin-related 23
cg09067967	4	39529342	5.89e-13	UGDH	UDP-glucose 6-dehydrogenase
cg25701710	13	99127090	6.4e-13	STK24	serine/threonine kinase 24
cg09971754	16	89557657	7.67e-13	ANKRD11	ankyrin repeat domain 11
cg23299919	7	157406096	7.7e-13	PTPRN2	protein tyrosine phosphatase, receptor type, N polypeptide 2
cg06225979	18	32957337	1.21e-12	ZNF396	zinc finger protein 396
cg11841231	2	205543309	1.46e-12	PARD3B	par-3 family cell polarity regulator beta
cg22970003	7	157406032	1.66e-12	PTPRN2	protein tyrosine phosphatase, receptor type, N polypeptide 2
cg01008361	19	45593439	1.97e-12	GEMIN7	gem (nuclear organelle) associated protein 7
cg17561891	7	86849173	2.19e-12	TMEM243	transmembrane protein 243, mitochondrial
cg19731612	5	176559334	2.3e-12	NSD1	nuclear receptor binding SET domain protein 1
cg21535947	13	25875133	3.77e-12	NUPL1	nucleoporin like 1
cg12184120	19	38188083	4.7e-12	ZNF607	zinc finger protein 607
cg05330360	17	38023993	5.66e-12	ZPBP2	zona pellucida binding protein 2
cg19292611	13	114288232	6.23e-12	TFDP1	transcription factor Dp-1
cg11574745	6	5087031	6.76e-12	PPP1R3G	protein phosphatase 1, regulatory subunit 3G
cg01276128	19	39138334	6.85e-12	ACTN4	actinin, alpha 4
cg16355231	1	2344979	8.01e-12	PEX10	peroxisomal biogenesis factor 10
cg24010336	19	39467258	8.82e-12	FBXO17	F-box protein 17
cg06606198	12	124086727	9.17e-12	DDX55	DEAD (Asp-Glu-Ala-Asp) box polypeptide 55
cg09639931	17	38024394	9.37e-12	ZPBP2	zona pellucida binding protein 2
cg17860381	5	142783569	1.22e-11	NR3C1	nuclear receptor subfamily 3, group C, member 1 (glucocorticoid receptor)
cg20136951	1	2345400	1.32e-11	PEX10	peroxisomal biogenesis factor 10
cg12073911	4	83278551	1.48e-11	HNRNPD	heterogeneous nuclear ribonucleoprotein D (AU-rich element RNA binding protein 1, 37kDa)
cg16383222	8	145688536	1.72e-11	CYHR1	cysteine/histidine-rich 1
cg24920126	6	5087266	1.77e-11	PPP1R3G	protein phosphatase 1, regulatory subunit 3G
cg22744079	4	155410860	2.16e-11	DCHS2	dachsous cadherin-related 2
cg09850442	2	25896287	2.25e-11	DTNB	dystrobrevin, beta
cg06759085	2	191555076	2.44e-11	NAB1	NGFI-A binding protein 1 (EGR1 binding protein 1)
cg03687700	2	24271844	2.6e-11	FKBP1B	FK506 binding protein 1B, 12.6 kDa
cg23626733	1	2345398	2.91e-11	PEX10	peroxisomal biogenesis factor 10
cg24158363	17	73401717	2.94e-11	GRB2	growth factor receptor-bound protein 2
cg21009420	7	146484504	3.05e-11	CNTNAP2	contactin associated protein-like 2
cg25910261	7	157405965	3.44e-11	PTPRN2	protein tyrosine phosphatase, receptor type, N polypeptide 2
cg20823695	1	2345410	5.33e-11	PEX10	peroxisomal biogenesis factor 10
cg10940957	8	146012870	6.06e-11	ZNF34	zinc finger protein 34
cg13150977	15	85114131	6.84e-11	UBE2Q2P1	ubiquitin-conjugating enzyme E2Q family member 2 pseudogene 1
cg23890282	6	33756082	6.95e-11	LEMD2	LEM domain containing 2
cg01815150	3	185304139	7e-11	SENP2	SUMO1/sentrin/SMT3 specific peptidase 2
cg11565911	12	72233249	9.65e-11	TBC1D15	TBC1 domain family, member 15
cg24016624	19	45504513	9.8e-11	RELB	v-rel avian reticuloendotheliosis viral oncogene homolog B
cg05812269	18	21033260	1.04e-10	RIOK3	RIO kinase 3
cg04502620	16	30020843	1.08e-10	DOC2A	double C2-like domains, alpha
cg02798874	17	3469326	1.11e-10	TRPV1	transient receptor potential cation channel, subfamily V, member 1
cg12266551	19	45394624	1.21e-10	TOMM40	translocase of outer mitochondrial membrane 40 homolog (yeast)
cg07236039	5	87898894	1.22e-10	LINC00461	long intergenic non-protein coding RNA 461
cg11610140	3	16647016	1.58e-10	DAZL	deleted in azoospermia-like
cg03890691	16	30023615	1.62e-10	DOC2A	double C2-like domains, alpha
cg06596054	12	57998581	2.09e-10	DTX3	deltex 3, E3 ubiquitin ligase
cg25304146	18	30092971	2.27e-10	WBP11P1	WW domain binding protein 11 pseudogene 1
cg21120539	20	57582241	2.39e-10	CTSZ	cathepsin Z
cg27053299	13	100548780	3.01e-10	CLYBL	citrate lyase beta like
cg09439054	19	10691954	3.1e-10	AP1M2	adaptor-related protein complex 1, mu 2 subunit
cg07816873	12	1100472	3.3e-10	ERC1	ELKS/RAB6-interacting/CAST family member 1
cg01185530	13	96329433	3.51e-10	DNAJC3	DnaJ (Hsp40) homolog, subfamily C, member 3
cg23629166	1	2345368	3.66e-10	PEX10	peroxisomal biogenesis factor 10
cg03173713	6	34213442	3.88e-10	HMGA1	high mobility group AT-hook 1
cg26160196	6	18264854	3.92e-10	DEK	DEK oncogene
cg03129014	13	20736156	4.16e-10	GJA3	gap junction protein, alpha 3, 46kDa
cg00184235	8	126442434	4.26e-10	TRIB1	tribbles pseudokinase 1
cg07434500	21	30671675	4.74e-10	BACH1	BTB and CNC homology 1, basic leucine zipper transcription factor 1
cg17844313	19	16738790	5.02e-10	MED26	mediator complex subunit 26
cg05928806	7	127991614	5.19e-10	PRRT4	proline-rich transmembrane protein 4
cg10010533	11	82445170	6.41e-10	FAM181B	family with sequence similarity 181, member B
cg16528497	16	51175541	6.5e-10	SALL1	spalt-like transcription factor 1
cg04055615	6	31697723	6.51e-10	DDAH2	dimethylarginine dimethylaminohydrolase 2
cg10082647	12	107348855	8.15e-10	C12orf23	chromosome 12 open reading frame 23
cg20111643	17	52977892	8.87e-10	TOM1L1	target of myb1 (chicken)-like 1
cg20390711	6	127796683	9.1e-10	SOGA3	SOGA family member 3
cg13323902	5	140090859	1.02e-09	VTRNA1-1	vault RNA 1-1
cg23486179	3	49466665	1.08e-09	NICN1	nicolin 1
cg00844376	10	99473557	1.15e-09	MARVELD1	MARVEL domain containing 1
cg00640775	13	114294515	1.16e-09	TFDP1	transcription factor Dp-1
cg11797994	11	44330731	1.17e-09	ALX4	ALX homeobox 4
cg00762450	9	69381140	1.2e-09	ANKRD20A4	ankyrin repeat domain 20 family, member A4
cg08532057	13	25875436	1.2e-09	NUPL1	nucleoporin like 1
cg19510698	15	101421249	1.26e-09	ALDH1A3	aldehyde dehydrogenase 1 family, member A3
cg09899665	13	76123907	1.6e-09	UCHL3	ubiquitin carboxyl-terminal esterase L3 (ubiquitin thiolesterase)
cg07337544	2	96013196	1.74e-09	KCNIP3	Kv channel interacting protein 3, calsenilin
cg12247968	13	72441711	1.75e-09	DACH1	dachshund family transcription factor 1
cg18121224	5	176559563	1.78e-09	NSD1	nuclear receptor binding SET domain protein 1
cg14266237	19	12995624	1.82e-09	KLF1	Kruppel-like factor 1 (erythroid)
cg04874673	4	140619305	1.95e-09	MGST2	microsomal glutathione S-transferase 2
cg08739828	18	33768144	2.04e-09	MOCOS	molybdenum cofactor sulfurase
cg22999268	13	20532672	2.16e-09	ZMYM2	zinc finger, MYM-type 2
cg14912575	14	70038236	2.22e-09	CCDC177	coiled-coil domain containing 177
cg24439334	1	2345374	2.27e-09	PEX10	peroxisomal biogenesis factor 10
cg07586008	19	49636535	2.28e-09	PPFIA3	protein tyrosine phosphatase, receptor type, f polypeptide (PTPRF), interacting protein (liprin), alpha 3
cg26068292	18	57360307	2.39e-09	CCBE1	collagen and calcium binding EGF domains 1
cg17238319	3	16428391	2.56e-09	RFTN1	raftlin, lipid raft linker 1
cg00167941	11	70116446	2.56e-09	PPFIA1	protein tyrosine phosphatase, receptor type, f polypeptide (PTPRF), interacting protein (liprin), alpha 1
cg04831505	12	72233240	2.62e-09	TBC1D15	TBC1 domain family, member 15
cg26516287	7	12629275	2.88e-09	SCIN	scinderin
cg18775566	5	118853005	3.11e-09	HSD17B4	hydroxysteroid (17-beta) dehydrogenase 4
cg07852945	9	84303915	3.17e-09	TLE1	transducin-like enhancer of split 1 (E(sp1) homolog, Drosophila)
cg18795569	19	3480508	3.52e-09	SMIM24	small integral membrane protein 24
cg01005080	1	75592950	3.78e-09	LHX8	LIM homeobox 8
cg18174881	14	45723353	3.86e-09	MIS18BP1	MIS18 binding protein 1
cg22584138	17	28562220	4.44e-09	SLC6A4	solute carrier family 6 (neurotransmitter transporter), member 4
cg25697152	12	3067777	4.56e-09	TEAD4	TEA domain family member 4
cg19334350	7	157406737	4.65e-09	PTPRN2	protein tyrosine phosphatase, receptor type, N polypeptide 2
cg10396673	16	31104726	5.27e-09	VKORC1	vitamin K epoxide reductase complex, subunit 1
cg11700985	10	82127205	5.45e-09	DYDC2	DPY30 domain containing 2
cg27151362	16	30023515	6.07e-09	DOC2A	double C2-like domains, alpha
cg09066361	7	126890254	6.13e-09	GRM8	glutamate receptor, metabotropic 8
cg19292062	20	524344	6.73e-09	CSNK2A1	casein kinase 2, alpha 1 polypeptide
cg05951817	17	28562142	6.74e-09	SLC6A4	solute carrier family 6 (neurotransmitter transporter), member 4
cg15558527	1	16374846	6.92e-09	CLCNKB	chloride channel, voltage-sensitive Kb
cg11861206	13	42146128	7.37e-09	VWA8	von Willebrand factor A domain containing 8
cg12204423	4	129732568	7.92e-09	JADE1	jade family PHD finger 1
cg17493885	5	176559558	8.27e-09	NSD1	nuclear receptor binding SET domain protein 1
cg09242541	1	10490025	8.52e-09	APITD1	apoptosis-inducing, TAF9-like domain 1
cg04580344	6	127797022	8.57e-09	SOGA3	SOGA family member 3
cg00718036	4	108745325	8.6e-09	SGMS2	sphingomyelin synthase 2
cg09514174	1	36916681	1e-08	OSCP1	organic solute carrier partner 1
cg13714749	22	40391489	1.01e-08	FAM83F	family with sequence similarity 83, member F
cg21126707	12	81111012	1.05e-08	MYF5	myogenic factor 5
cg03130180	6	30312857	1.1e-08	RPP21	ribonuclease P/MRP 21kDa subunit
cg11050859	8	60031823	1.13e-08	TOX	thymocyte selection-associated high mobility group box
cg14464791	11	118661599	1.19e-08	DDX6	DEAD (Asp-Glu-Ala-Asp) box helicase 6
cg22105158	19	3480672	1.25e-08	SMIM24	small integral membrane protein 24
cg02726377	4	108745279	1.31e-08	SGMS2	sphingomyelin synthase 2
cg26146390	1	160068471	1.33e-08	IGSF8	immunoglobulin superfamily, member 8
cg03089475	11	130030459	1.41e-08	ST14	suppression of tumorigenicity 14 (colon carcinoma)
cg11851257	17	47903406	1.5e-08	KAT7	K(lysine) acetyltransferase 7
cg14517917	4	6642795	1.57e-08	MRFAP1	Morf4 family associated protein 1
cg11562153	6	28493500	1.6e-08	GPX5	glutathione peroxidase 5 (epididymal androgen-related protein)
cg10341310	8	66582206	1.61e-08	MTFR1	mitochondrial fission regulator 1
cg16171484	2	223290515	1.71e-08	SGPP2	sphingosine-1-phosphate phosphatase 2
cg17292758	19	49636594	1.79e-08	PPFIA3	protein tyrosine phosphatase, receptor type, f polypeptide (PTPRF), interacting protein (liprin), alpha 3
cg07021181	11	122853573	1.98e-08	BSX	brain-specific homeobox
cg12614687	5	76926752	2.01e-08	OTP	orthopedia homeobox
cg24004478	7	855632	2.06e-08	SUN1	Sad1 and UNC84 domain containing 1
cg00153101	1	2431753	2.25e-08	PLCH2	phospholipase C, eta 2
cg04190002	22	51113604	2.59e-08	SHANK3	SH3 and multiple ankyrin repeat domains 3
cg15089217	3	123632556	2.87e-08	CCDC14	coiled-coil domain containing 14
cg11402396	10	13364856	2.9e-08	SEPHS1	selenophosphate synthetase 1
cg10766585	4	24801110	3.07e-08	SOD3	superoxide dismutase 3, extracellular
cg14079463	6	127796989	3.21e-08	SOGA3	SOGA family member 3
cg25144111	6	127796312	3.27e-08	SOGA3	SOGA family member 3
cg27267310	11	16946393	3.36e-08	PLEKHA7	pleckstrin homology domain containing, family A member 7
cg20617917	17	7287100	3.5e-08	TNK1	tyrosine kinase, non-receptor, 1
cg23567366	7	5646121	3.52e-08	FSCN1	fascin actin-bundling protein 1
cg09933329	7	44186183	3.62e-08	GCK	glucokinase (hexokinase 4)
cg12130768	17	9550545	3.64e-08	USP43	ubiquitin specific peptidase 43
cg16743289	1	174968144	3.65e-08	CACYBP	calcyclin binding protein
cg27553457	19	45899615	3.67e-08	PPP1R13L	protein phosphatase 1, regulatory subunit 13 like
cg00055529	17	37123835	3.68e-08	FBXO47	F-box protein 47
cg04876424	6	17280551	3.8e-08	RBM24	RNA binding motif protein 24
cg02162897	2	38300537	3.89e-08	CYP1B1	cytochrome P450, family 1, subfamily B, polypeptide 1
cg01996116	3	42846907	3.89e-08	HIGD1A	HIG1 hypoxia inducible domain family, member 1A
cg20031364	17	36731152	3.94e-08	SRCIN1	SRC kinase signaling inhibitor 1
cg07462804	4	81105375	3.95e-08	PRDM8	PR domain containing 8
cg26787381	20	25128777	4.05e-08	RP4-738P15.1	uncharacterized LOC284798
cg26328002	18	10455463	4.11e-08	APCDD1	adenomatosis polyposis coli down-regulated 1
cg05086567	17	7486615	4.18e-08	MPDU1	mannose-P-dolichol utilization defect 1
cg22610676	1	156393461	4.18e-08	C1orf61	chromosome 1 open reading frame 61
cg03495688	9	6007586	4.2e-08	KIAA2026	KIAA2026
cg09183450	11	62308513	4.31e-08	AHNAK	AHNAK nucleoprotein
cg02288564	19	49934404	4.48e-08	SLC17A7	solute carrier family 17 (vesicular glutamate transporter), member 7
cg22254681	3	14444041	4.63e-08	SLC6A6	solute carrier family 6 (neurotransmitter transporter), member 6
cg25753010	13	32889434	4.81e-08	BRCA2	breast cancer 2, early onset
cg15148078	19	3480561	5.06e-08	SMIM24	small integral membrane protein 24
cg23324888	5	111093475	5.24e-08	NREP	neuronal regeneration related protein
cg09766820	1	75593018	5.33e-08	LHX8	LIM homeobox 8
cg04478991	3	195943198	5.73e-08	SLC51A	solute carrier family 51, alpha subunit
cg25187648	3	49395165	5.9e-08	GPX1	glutathione peroxidase 1
cg03122264	6	127797208	6.35e-08	SOGA3	SOGA family member 3
cg03785076	2	241936915	6.66e-08	SNED1	sushi, nidogen and EGF-like domains 1
cg02454501	11	8285505	6.72e-08	LMO1	LIM domain only 1 (rhombotin 1)
cg11395414	19	39443284	7.04e-08	FBXO17	F-box protein 17
cg23200371	12	56367680	7.24e-08	RAB5B	RAB5B, member RAS oncogene family
cg19304346	1	149290837	7.29e-08	LOC388692	uncharacterized LOC388692
cg11331556	5	32312356	7.41e-08	MTMR12	myotubularin related protein 12
cg11830436	10	34943260	7.49e-08	PARD3	par-3 family cell polarity regulator
cg22953865	14	99988654	7.55e-08	CCDC85C	coiled-coil domain containing 85C
cg23965214	17	37123909	7.59e-08	FBXO47	F-box protein 47
cg03569507	17	46114237	7.61e-08	COPZ2	coatomer protein complex, subunit zeta 2
cg14429209	10	26509505	7.85e-08	GAD2	glutamate decarboxylase 2 (pancreatic islets and brain, 65kDa)
cg10600889	17	37123767	8.05e-08	FBXO47	F-box protein 47
cg04523929	3	10168401	8.31e-08	BRK1	BRICK1, SCAR/WAVE actin-nucleating complex subunit
cg03344806	7	18067282	8.32e-08	PRPS1L1	phosphoribosyl pyrophosphate synthetase 1-like 1
cg14399930	17	37123669	8.32e-08	FBXO47	F-box protein 47
cg06757187	22	19110190	8.33e-08	DGCR2	DiGeorge syndrome critical region gene 2
cg04720592	1	118165724	9.06e-08	FAM46C	family with sequence similarity 46, member C
cg00086809	16	640354	9.07e-08	RAB40C	RAB40C, member RAS oncogene family
cg10340038	2	204193727	9.17e-08	ABI2	abl-interactor 2
cg20646884	5	159481566	9.27e-08	TTC1	tetratricopeptide repeat domain 1
cg20050113	2	103236861	9.46e-08	SLC9A2	solute carrier family 9, subfamily A (NHE2, cation proton antiporter 2), member 2
cg24083746	19	45826152	9.72e-08	CKM	creatine kinase, muscle
cg07753967	20	29611652	9.75e-08	FRG1B	FSHD region gene 1 family, member B
cg24295985	1	2431385	9.82e-08	PLCH2	phospholipase C, eta 2

## Sheet: SupTable3
List of genome-wide age related differentially methylated CpG sites
CpG	Chromosome	Position	Gene Symbol	Gene Name	p-value
cg16867657	6	11044877	ELOVL2	ELOVL fatty acid elongase 2	4.65e-37
cg06639320	2	106015739	FHL2	four and a half LIM domains 2	8.62e-33
cg21572722	6	11044894	ELOVL2	ELOVL fatty acid elongase 2	7.13e-30
cg10501210	1	207997020	NA	NA	2.06e-29
cg22454769	2	106015767	FHL2	four and a half LIM domains 2	1.48e-26
cg19283806	18	66389420	CCDC102B	coiled-coil domain containing 102B	8.81e-26
cg24079702	2	106015771	FHL2	four and a half LIM domains 2	3.26e-24
cg07553761	3	160167977	TRIM59	tripartite motif containing 59	2.76e-23
cg11220950	16	2042693	SYNGR3	synaptogyrin 3	9.37e-22
cg25410668	1	28241577	RPA2	replication protein A2, 32kDa	1.18e-21
cg24724428	6	11044888	ELOVL2	ELOVL fatty acid elongase 2	2.38e-21
cg06493994	6	25652602	SCGN	secretagogin, EF-hand calcium binding protein	5.45e-21
cg14361627	7	130419116	KLF14	Kruppel-like factor 14	2.54e-19
cg12934382	3	51741135	GRM2	glutamate receptor, metabotropic 2	3.1e-19
cg00664406	3	51740875	GRM2	glutamate receptor, metabotropic 2	3.33e-19
cg20273670	17	21356245	NA	NA	3.45e-19
cg03032497	14	61108227	NA	NA	4.84e-19
cg01844642	3	51989764	GPR62	G protein-coupled receptor 62	1.22e-18
cg17110586	19	36454623	NA	NA	2.18e-18
cg04193160	1	228400419	OBSCN	obscurin, cytoskeletal calmodulin and titin-interacting RhoGEF	2.25e-18
cg18473521	12	54448265	HOXC4	homeobox C4	2.29e-18
cg00303541	3	51741280	GRM2	glutamate receptor, metabotropic 2	4.32e-18
cg01528542	12	81468232	NA	NA	5.13e-18
cg07547549	20	44658225	SLC12A5	solute carrier family 12 (potassium/chloride transporter), member 5	6.5e-18
cg21899500	3	51740850	GRM2	glutamate receptor, metabotropic 2	1.03e-17
cg09809672	1	236557682	EDARADD	EDAR-associated death domain	1.17e-17
cg05923226	19	15121516	CCDC105	coiled-coil domain containing 105	2.56e-17
cg07082267	16	85429035	NA	NA	2.59e-17
cg08097417	7	130419133	KLF14	Kruppel-like factor 14	2.93e-17
cg23500537	5	140419819	NA	NA	3.3e-17
cg16477091	17	56833000	PPM1E	protein phosphatase, Mg2+/Mn2+ dependent, 1E	6.94e-17
cg11649376	12	81473234	ACSS3	acyl-CoA synthetase short-chain family member 3	9.93e-17
cg08262002	4	16575323	LDB2	LIM domain binding 2	1.51e-16
cg03431918	17	77716367	NA	NA	2.13e-16
cg02650266	4	147558239	NA	NA	2.32e-16
cg03054277	1	228400217	OBSCN	obscurin, cytoskeletal calmodulin and titin-interacting RhoGEF	3.69e-16
cg09401099	3	156534380	NA	NA	3.77e-16
cg21801378	15	72612125	CELF6	CUGBP, Elav-like family member 6	4.5e-16
cg07502389	8	24771259	NEFM	neurofilament, medium polypeptide	4.91e-16
cg22943590	2	66648797	NA	NA	5.65e-16
cg00329615	3	118706648	IGSF11	immunoglobulin superfamily, member 11	8.85e-16
cg11807280	2	66654644	NA	NA	9.91e-16
cg19344626	19	16830749	NWD1	NACHT and WD repeat domain containing 1	1.21e-15
cg26921969	5	92948217	NA	NA	1.24e-15
cg01557798	1	228400628	OBSCN	obscurin, cytoskeletal calmodulin and titin-interacting RhoGEF	1.73e-15
cg20249566	19	16830739	NWD1	NACHT and WD repeat domain containing 1	1.82e-15
cg00753885	12	57401797	NA	NA	2.15e-15
cg04875128	15	31775895	OTUD7A	OTU deubiquitinase 7A	2.55e-15
cg02046143	11	133797911	IGSF9B	immunoglobulin superfamily, member 9B	2.56e-15
cg21184711	7	122488330	CADPS2	Ca++-dependent secretion activator 2	2.82e-15
cg25693132	3	51740741	GRM2	glutamate receptor, metabotropic 2	2.87e-15
cg08128734	1	206685423	RASSF5	Ras association (RalGDS/AF-6) domain family member 5	4.19e-15
cg10805721	6	83075187	TPBG	trophoblast glycoprotein	4.19e-15
cg20359994	6	27599141	NA	NA	5.21e-15
cg22736354	6	18122719	NHLRC1	NHL repeat containing E3 ubiquitin protein ligase 1	5.39e-15
cg20665157	7	121969421	CADPS2	Ca++-dependent secretion activator 2	5.44e-15
cg26290632	8	91094847	CALB1	calbindin 1, 28kDa	5.48e-15
cg08160331	11	75140865	KLHL35	kelch-like family member 35	5.63e-15
cg19663246	7	32339095	NA	NA	5.67e-15
cg13033938	3	49824475	IP6K1	inositol hexakisphosphate kinase 1	6.25e-15
cg04427498	7	20830657	NA	NA	6.62e-15
cg15480367	14	93389485	CHGA	chromogranin A (parathyroid secretory protein 1)	7.92e-15
cg00059225	5	151304357	GLRA1	glycine receptor, alpha 1	9.47e-15
cg22358580	12	54426725	NA	NA	1.02e-14
cg21213853	3	51741473	GRM2	glutamate receptor, metabotropic 2	1.18e-14
cg04453050	3	51740896	GRM2	glutamate receptor, metabotropic 2	1.27e-14
cg04503319	16	89368367	ANKRD11	ankyrin repeat domain 11	1.52e-14
cg03771840	6	30140145	TRIM15	tripartite motif containing 15	1.62e-14
cg10804656	10	22623460	NA	NA	1.75e-14
cg05991454	4	147558435	NA	NA	1.91e-14
cg04819580	7	150635526	NA	NA	2.01e-14
cg02228185	17	3379567	ASPA	aspartoacylase	2.12e-14
cg13649056	9	136474626	NA	NA	2.13e-14
cg14918082	17	7833237	KCNAB3	potassium voltage-gated channel, shaker-related subfamily, beta member 3	3.41e-14
cg01850269	6	100903227	SIM1	single-minded family bHLH transcription factor 1	3.66e-14
cg06570224	3	157812475	NA	NA	4.13e-14
cg14556683	19	15342982	EPHX3	epoxide hydrolase 3	5e-14
cg07080372	11	796607	SLC25A22	solute carrier family 25 (mitochondrial carrier: glutamate), member 22	5.49e-14
cg03579624	3	75717248	NA	NA	6.22e-14
cg13407335	17	7832852	KCNAB3	potassium voltage-gated channel, shaker-related subfamily, beta member 3	6.69e-14
cg16601359	12	2955294	NA	NA	9.16e-14
cg04265051	11	68079686	LRP5	low density lipoprotein receptor-related protein 5	1.09e-13
cg12757011	2	162281111	TBR1	T-box, brain, 1	1.19e-13
cg19784428	19	16830746	NWD1	NACHT and WD repeat domain containing 1	1.23e-13
cg22016779	2	230452311	DNER	delta/notch-like EGF repeat containing	1.23e-13
cg26685941	13	95952902	ABCC4	ATP-binding cassette, sub-family C (CFTR/MRP), member 4	1.92e-13
cg18933331	1	110186418	NA	NA	2.22e-13
cg04295144	19	10407184	ICAM5	intercellular adhesion molecule 5, telencephalin	2.24e-13
cg03350900	6	107955689	SOBP	sine oculis binding protein homolog (Drosophila)	2.42e-13
cg03545227	2	220173100	PTPRN	protein tyrosine phosphatase, receptor type, N	2.98e-13
cg09143195	12	41085901	CNTN1	contactin 1	3.36e-13
cg13026729	6	159240774	EZR	ezrin	3.4e-13
cg13377102	17	7832764	KCNAB3	potassium voltage-gated channel, shaker-related subfamily, beta member 3	3.57e-13
cg13029847	17	27333273	SEZ6	seizure related 6 homolog (mouse)	3.59e-13
cg06279276	16	67184164	B3GNT9	UDP-GlcNAc:betaGal beta-1,3-N-acetylglucosaminyltransferase 9	3.8e-13
cg13959344	6	32901642	NA	NA	3.86e-13
cg13327545	10	22623548	NA	NA	3.95e-13
cg04651240	11	18229519	LOC494141	solute carrier family 25, member 51 pseudogene	4.1e-13
cg17190891	7	101962112	SH2B2	SH2B adaptor protein 2	4.43e-13
cg18064714	7	20824556	SP8	Sp8 transcription factor	4.6e-13
cg02872426	6	110736772	DDO	D-aspartate oxidase	4.71e-13
cg06335143	1	53308654	ZYG11A	zyg-11 family member A, cell cycle regulator	4.84e-13
cg15557036	17	48041891	NA	NA	5.04e-13
cg25818109	3	186937654	MASP1	mannan-binding lectin serine peptidase 1 (C4/C2 activating component of Ra-reactive factor)	5.74e-13
cg04528819	7	130418315	KLF14	Kruppel-like factor 14	5.97e-13
cg19761273	17	80232096	CSNK1D	casein kinase 1, delta	6.7e-13
cg01890712	11	57790918	OR9Q1	olfactory receptor, family 9, subfamily Q, member 1	7.24e-13
cg07850154	5	63461232	RNF180	ring finger protein 180	7.56e-13
cg23078123	1	68577796	WLS	wntless Wnt ligand secretion mediator	8.01e-13
cg24853724	7	28997403	TRIL	TLR4 interactor with leucine-rich repeats	8.19e-13
cg05156137	21	35898975	RCAN1	regulator of calcineurin 1	8.43e-13
cg15618978	3	160167990	TRIM59	tripartite motif containing 59	8.91e-13
cg14674720	2	219827930	NA	NA	8.94e-13
cg05175318	14	79747774	NRXN3	neurexin 3	1.01e-12
cg18450254	3	64200005	PRICKLE2	prickle homolog 2 (Drosophila)	1.06e-12
cg17621438	5	63461216	RNF180	ring finger protein 180	1.1e-12
cg10242160	4	48493350	ZAR1	zygote arrest 1	1.15e-12
cg17885226	6	105388731	NA	NA	1.17e-12
cg20751926	16	58061280	MMP15	matrix metallopeptidase 15 (membrane-inserted)	1.17e-12
cg25584930	15	83332065	AP3B2	adaptor-related protein complex 3, beta 2 subunit	1.18e-12
cg24687805	15	55513621	RAB27A	RAB27A, member RAS oncogene family	1.34e-12
cg10979567	2	238241642	COL6A3	collagen, type VI, alpha 3	1.44e-12
cg22799963	8	11536778	NA	NA	1.47e-12
cg17183905	12	110253842	TRPV4	transient receptor potential cation channel, subfamily V, member 4	1.57e-12
cg19029181	3	147130536	ZIC1	Zic family member 1	1.58e-12
cg16911349	19	10406935	ICAM5	intercellular adhesion molecule 5, telencephalin	1.6e-12
cg06942979	22	31501382	SELM	selenoprotein M	1.76e-12
cg24150153	1	94703463	ARHGAP29	Rho GTPase activating protein 29	1.81e-12
cg27346545	20	1205378	RAD21L1	RAD21-like 1 (S. pombe)	1.81e-12
cg07178825	1	3649574	TP73	tumor protein p73	2.02e-12
cg16054275	1	169556022	F5	coagulation factor V (proaccelerin, labile factor)	2.18e-12
cg23365801	17	7832909	KCNAB3	potassium voltage-gated channel, shaker-related subfamily, beta member 3	2.2e-12
cg18240400	10	46168597	ZFAND4	zinc finger, AN1-type domain 4	2.27e-12
cg26842596	19	15121297	CCDC105	coiled-coil domain containing 105	2.29e-12
cg22156456	17	39844239	EIF1	eukaryotic translation initiation factor 1	2.31e-12
cg11871991	15	83240213	CPEB1	cytoplasmic polyadenylation element binding protein 1	2.51e-12
cg16181396	3	147126206	ZIC1	Zic family member 1	2.67e-12
cg00462994	17	42081955	NA	NA	2.69e-12
cg12317815	17	3379283	ASPA	aspartoacylase	2.71e-12
cg14692377	17	28562685	SLC6A4	solute carrier family 6 (neurotransmitter transporter), member 4	2.74e-12
cg00748589	12	11653486	NA	NA	2.8e-12
cg20442599	6	108479500	NA	NA	3.11e-12
cg15951188	17	7832680	KCNAB3	potassium voltage-gated channel, shaker-related subfamily, beta member 3	3.24e-12
cg21159778	9	117266918	DFNB31	deafness, autosomal recessive 31	3.81e-12
cg12634306	1	40098811	HEYL	hes-related family bHLH transcription factor with YRPW motif-like	3.86e-12
cg04400972	1	117665053	TRIM45	tripartite motif containing 45	4.09e-12
cg26158959	1	210111162	SYT14	synaptotagmin XIV	4.17e-12
cg07584066	17	57642749	DHX40	DEAH (Asp-Glu-Ala-His) box polypeptide 40	4.35e-12
cg20591472	1	110008990	SYPL2	synaptophysin-like 2	4.38e-12
cg09499629	7	130419136	KLF14	Kruppel-like factor 14	4.49e-12
cg21017569	17	7832769	KCNAB3	potassium voltage-gated channel, shaker-related subfamily, beta member 3	4.55e-12
cg01486610	8	42749175	RNF170	ring finger protein 170	4.8e-12
cg15904523	19	44763979	ZNF233	zinc finger protein 233	4.83e-12
cg08415592	22	36648973	APOL1	apolipoprotein L, 1	4.91e-12
cg07785717	19	54485321	NA	NA	5.2e-12
cg12899747	3	25391527	NA	NA	5.59e-12
cg27427318	1	61509328	NA	NA	5.64e-12
cg23174607	6	64281846	PTP4A1	protein tyrosine phosphatase type IVA, member 1	6.01e-12
cg21469505	18	47085749	NA	NA	6.22e-12
cg01606885	5	53765871	NA	NA	6.39e-12
cg02063488	2	73496909	FBXO41	F-box protein 41	6.51e-12
cg12990614	22	38379749	SOX10	SRY (sex determining region Y)-box 10	6.71e-12
cg00062245	17	42462260	ITGA2B	integrin, alpha 2b (platelet glycoprotein IIb of IIb/IIIa complex, antigen CD41)	6.71e-12
cg11705975	10	120354248	PRLHR	prolactin releasing hormone receptor	6.79e-12
cg00484358	1	110610995	ALX3	ALX homeobox 3	6.96e-12
cg05700079	3	147126961	ZIC1	Zic family member 1	7.04e-12
cg01883408	5	132083691	CCNI2	cyclin I family, member 2	7.08e-12
cg06419432	17	25707535	NA	NA	7.48e-12
cg24707573	7	101961796	SH2B2	SH2B adaptor protein 2	7.73e-12
cg13640414	19	15530870	AKAP8L	A kinase (PRKA) anchor protein 8-like	8.19e-12
cg11693709	15	40542019	PAK6	p21 protein (Cdc42/Rac)-activated kinase 6	9.14e-12
cg00292135	7	156433068	NA	NA	9.8e-12
cg24125828	6	32117049	PRRT1	proline-rich transmembrane protein 1	9.85e-12
cg10137837	17	6926742	BCL6B	B-cell CLL/lymphoma 6, member B	1.02e-11
cg07931844	15	72102213	NR2E3	nuclear receptor subfamily 2, group E, member 3	1.15e-11
cg27658304	5	139017367	NA	NA	1.17e-11
cg05404236	13	110437093	IRS2	insulin receptor substrate 2	1.18e-11
cg11623339	5	138725482	MZB1	marginal zone B and B1 cell-specific protein	1.19e-11
cg16960758	2	169658992	NOSTRIN	nitric oxide synthase trafficking	1.19e-11
cg25256723	1	169555944	F5	coagulation factor V (proaccelerin, labile factor)	1.22e-11
cg01047555	6	127835990	SOGA3	SOGA family member 3	1.29e-11
cg15548613	22	38610795	MAFF	v-maf avian musculoaponeurotic fibrosarcoma oncogene homolog F	1.31e-11
cg09636661	16	69743901	NQO1	NAD(P)H dehydrogenase, quinone 1	1.31e-11
cg01278873	19	44764101	ZNF233	zinc finger protein 233	1.36e-11
cg15341124	14	102027734	NA	NA	1.43e-11
cg25413977	2	66651619	NA	NA	1.44e-11
cg16513459	17	7832932	KCNAB3	potassium voltage-gated channel, shaker-related subfamily, beta member 3	1.5e-11
cg11071401	17	48637194	CACNA1G	calcium channel, voltage-dependent, T type, alpha 1G subunit	1.54e-11
cg22809047	2	101618261	RPL31	ribosomal protein L31	1.68e-11
cg19991948	10	121335173	TIAL1	TIA1 cytotoxic granule-associated RNA binding protein-like 1	1.7e-11
cg05649077	3	195273304	NA	NA	1.75e-11
cg17804348	1	3649473	TP73	tumor protein p73	1.84e-11
cg09644065	6	127835750	SOGA3	SOGA family member 3	1.85e-11
cg11741201	11	35638398	FJX1	four jointed box 1 (Drosophila)	1.92e-11
cg16419235	8	57360613	PENK	proenkephalin	2.04e-11
cg19505546	5	139017263	NA	NA	2.08e-11
cg04229059	16	58718971	SLC38A7	solute carrier family 38, member 7	2.21e-11
cg21188820	3	27765546	NA	NA	2.29e-11
cg24698655	6	28557774	NA	NA	2.32e-11
cg04581938	6	31364999	NA	NA	2.47e-11
cg15333426	4	10463620	NA	NA	2.63e-11
cg07164639	6	110736958	DDO	D-aspartate oxidase	2.64e-11
cg27320127	2	47798396	KCNK12	potassium channel, subfamily K, member 12	2.65e-11
cg22682811	20	21372462	NA	NA	2.79e-11
cg12948621	19	37825446	HKR1	HKR1, GLI-Kruppel zinc finger family member	2.98e-11
cg06783429	7	127673038	SND1	staphylococcal nuclease and tudor domain containing 1	3.08e-11
cg18674643	4	154713748	NA	NA	3.15e-11
cg19235307	3	129160154	NA	NA	3.15e-11
cg18506678	6	85482785	NA	NA	3.21e-11
cg25841008	4	99534176	TSPAN5	tetraspanin 5	3.21e-11
cg12079303	1	61547163	NFIA	nuclear factor I/A	3.43e-11
cg04976151	16	57496328	POLR2C	polymerase (RNA) II (DNA directed) polypeptide C, 33kDa	3.52e-11
cg01541867	9	86755499	NA	NA	3.8e-11
cg08952306	7	101962123	SH2B2	SH2B adaptor protein 2	3.82e-11
cg16361302	2	19561327	NA	NA	3.84e-11
cg05412028	13	95952937	ABCC4	ATP-binding cassette, sub-family C (CFTR/MRP), member 4	3.9e-11
cg21709871	8	144923606	NRBP2	nuclear receptor binding protein 2	4.21e-11
cg15361590	5	140864701	NA	NA	4.68e-11
cg07163547	1	165413323	RXRG	retinoid X receptor, gamma	4.95e-11
cg06821999	14	95238156	NA	NA	4.99e-11
cg11436113	20	19191145	NA	NA	5.09e-11
cg12189835	11	61335071	SYT7	synaptotagmin VII	5.52e-11
cg11766468	19	7923041	EVI5L	ecotropic viral integration site 5-like	5.59e-11
cg01323777	17	7832943	KCNAB3	potassium voltage-gated channel, shaker-related subfamily, beta member 3	5.8e-11
cg25358853	3	46448631	CCRL2	chemokine (C-C motif) receptor-like 2	5.98e-11
cg11084334	3	9594264	LHFPL4	lipoma HMGIC fusion partner-like 4	6.02e-11
cg21186299	7	100808810	VGF	VGF nerve growth factor inducible	6.32e-11
cg09785984	1	149673328	NA	NA	6.39e-11
cg04836038	13	99739382	DOCK9	dedicator of cytokinesis 9	6.48e-11
cg13848598	10	115804578	ADRB1	adrenoceptor beta 1	6.77e-11
cg07485775	5	172110569	NEURL1B	neuralized E3 ubiquitin protein ligase 1B	6.84e-11
cg26614073	3	47517819	SCAP	SREBF chaperone	6.86e-11
cg04961582	14	95239464	NA	NA	7.16e-11
cg04090392	15	83952774	BNC1	basonuclin 1	7.25e-11
cg20822990	1	17338766	ATP13A2	ATPase type 13A2	7.29e-11
cg19850333	3	46448579	CCRL2	chemokine (C-C motif) receptor-like 2	7.47e-11
cg02264229	14	95240560	NA	NA	7.49e-11
cg20219381	8	101118083	RGS22	regulator of G-protein signaling 22	7.63e-11
cg27021512	13	47371635	ESD	esterase D	8.49e-11
cg24690071	13	100635352	ZIC2	Zic family member 2	8.58e-11
cg08957484	5	132083532	CCNI2	cyclin I family, member 2	8.88e-11
cg26970841	16	85932666	IRF8	interferon regulatory factor 8	9.45e-11
cg15957394	4	7941823	AFAP1	actin filament associated protein 1	1.12e-10
cg10521153	1	91307077	NA	NA	1.13e-10
cg03149128	1	61509260	NA	NA	1.2e-10
cg11970349	4	8582287	GPR78	G protein-coupled receptor 78	1.22e-10
cg00503840	7	96650509	DLX5	distal-less homeobox 5	1.33e-10
cg19855470	22	40060836	CACNA1I	calcium channel, voltage-dependent, T type, alpha 1I subunit	1.33e-10
cg16717122	15	51973920	SCG3	secretogranin III	1.37e-10
cg26161329	17	56832991	PPM1E	protein phosphatase, Mg2+/Mn2+ dependent, 1E	1.42e-10
cg26763486	10	124013672	TACC2	transforming, acidic coiled-coil containing protein 2	1.44e-10
cg12534424	7	127992316	PRRT4	proline-rich transmembrane protein 4	1.49e-10
cg14800351	11	31817881	PAX6	paired box 6	1.52e-10
cg13221458	6	160112632	SOD2	superoxide dismutase 2, mitochondrial	1.56e-10
cg16219603	8	57360586	PENK	proenkephalin	1.58e-10
cg05463027	6	17988748	KIF13A	kinesin family member 13A	1.6e-10
cg05805297	1	20617329	VWA5B1	von Willebrand factor A domain containing 5B1	1.64e-10
cg01002636	21	15588120	RBM11	RNA binding motif protein 11	1.64e-10
cg11746851	9	129988279	NA	NA	1.65e-10
cg22994198	19	1508528	ADAMTSL5	ADAMTS-like 5	1.65e-10
cg06226630	4	48493420	ZAR1	zygote arrest 1	1.7e-10
cg20818778	1	235814145	GNG4	guanine nucleotide binding protein (G protein), gamma 4	1.73e-10
cg25236230	15	40212502	GPR176	G protein-coupled receptor 176	1.75e-10
cg08027484	6	10556523	GCNT2	glucosaminyl (N-acetyl) transferase 2, I-branching enzyme (I blood group)	1.76e-10
cg16547027	18	24127588	KCTD1	potassium channel tetramerization domain containing 1	1.76e-10
cg25427880	10	102322128	NA	NA	1.8e-10
cg09349530	7	35295198	TBX20	T-box 20	1.82e-10
cg03259243	17	21356007	NA	NA	1.83e-10
cg24035598	14	61124418	NA	NA	1.86e-10
cg10683929	3	147077354	NA	NA	1.93e-10
cg27148800	16	54325929	NA	NA	1.97e-10
cg00741624	14	93897389	UNC79	unc-79 homolog (C. elegans)	1.98e-10
cg01447660	2	69152678	NA	NA	1.99e-10
cg10635122	19	52391090	ZNF577	zinc finger protein 577	2.02e-10
cg18343474	1	229566908	NA	NA	2.07e-10
cg16880424	17	7287922	TNK1	tyrosine kinase, non-receptor, 1	2.3e-10
cg25390658	7	134576216	CALD1	caldesmon 1	2.33e-10
cg19722847	12	30849114	IPO8	importin 8	2.45e-10
cg06522288	8	77586439	ZFHX4-AS1	ZFHX4 antisense RNA 1	2.49e-10
cg06507987	1	27686768	MAP3K6	mitogen-activated protein kinase kinase kinase 6	2.53e-10
cg20669012	3	11102341	NA	NA	2.61e-10
cg20149168	1	68512807	DIRAS3	DIRAS family, GTP-binding RAS-like 3	2.69e-10
cg00573770	2	145278485	ZEB2	zinc finger E-box binding homeobox 2	2.76e-10
cg00850073	5	139016870	NA	NA	2.77e-10
cg00574740	13	76209541	LMO7	LIM domain 7	2.83e-10
cg13836627	15	30113723	TJP1	tight junction protein 1	2.87e-10
cg06782035	5	16179135	2014-03-11	membrane-associated ring finger (C3HC4) 11	3.08e-10
cg10184289	2	64870490	SERTAD2	SERTA domain containing 2	3.12e-10
cg17243289	18	45458021	SMAD2	SMAD family member 2	3.25e-10
cg15150970	2	25473529	DNMT3A	DNA (cytosine-5-)-methyltransferase 3 alpha	3.28e-10
cg20052760	6	10510789	NA	NA	3.29e-10
cg10149533	4	154064784	NA	NA	3.3e-10
cg18087266	1	25257629	RUNX3	runt-related transcription factor 3	3.37e-10
cg14188401	3	134097684	NA	NA	3.49e-10
cg00804078	6	110736941	DDO	D-aspartate oxidase	3.5e-10
cg19318393	1	223936508	CAPN2	calpain 2, (m/II) large subunit	3.54e-10
cg05425754	5	54528249	CCNO	cyclin O	3.55e-10
cg04554928	6	30140231	TRIM15	tripartite motif containing 15	3.66e-10
cg23606718	2	131513927	AMER3	APC membrane recruitment protein 3	3.81e-10
cg14577707	4	184797463	NA	NA	3.84e-10
cg13051249	7	6594886	NA	NA	3.87e-10
cg10616795	5	76464212	NA	NA	3.91e-10
cg25090514	5	2038743	NA	NA	3.91e-10
cg06413398	6	110736865	DDO	D-aspartate oxidase	3.99e-10
cg12145907	5	140864834	NA	NA	4.01e-10
cg18468088	6	35490818	NA	NA	4.03e-10
cg01692968	9	108005349	NA	NA	4.06e-10
cg01974375	1	151298954	PI4KB	phosphatidylinositol 4-kinase, catalytic, beta	4.24e-10
cg10259889	7	101936430	SH2B2	SH2B adaptor protein 2	4.29e-10
cg04697265	11	130683700	NA	NA	4.51e-10
cg02383785	7	127808848	NA	NA	4.53e-10
cg00327072	5	172110477	NEURL1B	neuralized E3 ubiquitin protein ligase 1B	4.58e-10
cg14829814	12	108294894	NA	NA	4.67e-10
cg17326555	1	119535693	NA	NA	4.78e-10
cg07894352	19	44763993	ZNF233	zinc finger protein 233	4.79e-10
cg07850604	14	36003443	INSM2	insulinoma-associated 2	4.82e-10
cg05024939	4	113442251	NA	NA	4.85e-10
cg16983588	11	129793108	PRDM10	PR domain containing 10	4.89e-10
cg00891995	1	153113262	SPRR2C	small proline-rich protein 2C (pseudogene)	5.03e-10
cg19392831	10	120355756	PRLHR	prolactin releasing hormone receptor	5.03e-10
cg11847992	5	95590917	NA	NA	5.05e-10
cg21051972	11	18067927	NA	NA	5.3e-10
cg24892069	10	33562205	NRP1	neuropilin 1	5.38e-10
cg01184676	4	175135429	NA	NA	5.47e-10
cg11284797	11	18067816	NA	NA	5.57e-10
cg24549277	6	28778121	NA	NA	5.6e-10
cg13060114	1	36038950	TFAP2E	transcription factor AP-2 epsilon (activating enhancer binding protein 2 epsilon)	5.69e-10
cg17526229	11	20177746	NA	NA	5.74e-10
cg20704654	20	30072118	NA	NA	5.97e-10
cg01812045	2	220283739	DES	desmin	6.2e-10
cg13278496	3	147125287	ZIC4	Zic family member 4	6.37e-10
cg16193278	13	100008450	NA	NA	6.38e-10
cg10244368	19	53039145	ZNF808	zinc finger protein 808	6.55e-10
cg26372517	1	36039159	TFAP2E	transcription factor AP-2 epsilon (activating enhancer binding protein 2 epsilon)	6.57e-10
cg23527621	3	183977549	NA	NA	6.59e-10
cg22897615	6	32117079	PRRT1	proline-rich transmembrane protein 1	6.75e-10
cg17002328	14	91751773	CCDC88C	coiled-coil domain containing 88C	6.8e-10
cg03523785	14	29234981	FOXG1	forkhead box G1	6.86e-10
cg11024682	17	17730094	SREBF1	sterol regulatory element binding transcription factor 1	7.24e-10
cg14956327	6	110737053	DDO	D-aspartate oxidase	7.61e-10
cg15149095	1	210111672	SYT14	synaptotagmin XIV	7.67e-10
cg15789607	19	4769690	NA	NA	7.83e-10
cg14934413	11	20184162	NA	NA	7.88e-10
cg22059812	1	19992564	HTR6	5-hydroxytryptamine (serotonin) receptor 6, G protein-coupled	7.99e-10
cg25909396	17	64300729	PRKCA	protein kinase C, alpha	8.01e-10
cg19935040	17	42432165	FAM171A2	family with sequence similarity 171, member A2	8.02e-10
cg00439658	17	72848669	GRIN2C	glutamate receptor, ionotropic, N-methyl D-aspartate 2C	8.33e-10
cg21593015	4	184893118	STOX2	storkhead box 2	8.44e-10
cg03467555	16	54404408	NA	NA	8.45e-10
cg16290275	1	208042910	NA	NA	8.48e-10
cg05570980	3	111804983	C3orf52	chromosome 3 open reading frame 52	9.03e-10
cg10806711	1	113265679	FAM19A3	family with sequence similarity 19 (chemokine (C-C motif)-like), member A3	9.21e-10
cg21878650	5	64558623	ADAMTS6	ADAM metallopeptidase with thrombospondin type 1 motif, 6	9.98e-10
cg02415029	1	110025642	ATXN7L2	ataxin 7-like 2	1e-09
cg10835286	2	66657913	NA	NA	1.01e-09
cg20629183	17	41985830	MPP2	membrane protein, palmitoylated 2 (MAGUK p55 subfamily member 2)	1.01e-09
cg12878812	12	119419696	SRRM4	serine/arginine repetitive matrix 4	1.01e-09
cg05613083	16	87751605	KLHDC4	kelch domain containing 4	1.02e-09
cg15936446	5	42952369	NA	NA	1.03e-09
cg08234504	5	139013317	NA	NA	1.04e-09
cg12744820	6	137814960	OLIG3	oligodendrocyte transcription factor 3	1.05e-09
cg25533247	19	15530630	AKAP8L	A kinase (PRKA) anchor protein 8-like	1.07e-09
cg18736141	17	6945510	SLC16A11	solute carrier family 16, member 11	1.07e-09
cg24673101	14	100069840	CCDC85C	coiled-coil domain containing 85C	1.08e-09
cg00135497	4	155661849	NA	NA	1.08e-09
cg21493505	19	56879418	ZNF542	zinc finger protein 542	1.08e-09
cg27151362	16	30023515	DOC2A	double C2-like domains, alpha	1.09e-09
cg07173688	2	119564329	NA	NA	1.1e-09
cg00848392	6	31734401	VWA7	von Willebrand factor A domain containing 7	1.1e-09
cg00454305	16	1429905	UNKL	unkempt family zinc finger-like	1.11e-09
cg13500819	5	138725400	MZB1	marginal zone B and B1 cell-specific protein	1.19e-09
cg01141812	6	123317124	CLVS2	clavesin 2	1.23e-09
cg08540945	7	152591698	NA	NA	1.24e-09
cg10144493	6	33395133	SYNGAP1	synaptic Ras GTPase activating protein 1	1.24e-09
cg19984262	4	175135406	NA	NA	1.29e-09
cg13070763	3	46448963	CCRL2	chemokine (C-C motif) receptor-like 2	1.31e-09
cg18486590	14	65009505	HSPA2	heat shock 70kDa protein 2	1.36e-09
cg01101380	1	36039173	TFAP2E	transcription factor AP-2 epsilon (activating enhancer binding protein 2 epsilon)	1.37e-09
cg07955995	7	130419159	KLF14	Kruppel-like factor 14	1.39e-09
cg26350754	6	33043868	HLA-DPB1	major histocompatibility complex, class II, DP beta 1	1.42e-09
cg27130665	11	40316514	LRRC4C	leucine rich repeat containing 4C	1.45e-09
cg08473330	2	63282883	OTX1	orthodenticle homeobox 1	1.48e-09
cg08453194	6	41904398	CCND3	cyclin D3	1.54e-09
cg07639287	22	17850911	NA	NA	1.55e-09
cg19708554	1	166136816	FAM78B	family with sequence similarity 78, member B	1.56e-09
cg12962542	3	169042374	MECOM	MDS1 and EVI1 complex locus	1.56e-09
cg00686880	21	43186522	RIPK4	receptor-interacting serine-threonine kinase 4	1.57e-09
cg13224583	1	156883745	PEAR1	platelet endothelial aggregation receptor 1	1.57e-09
cg18618815	17	48275324	COL1A1	collagen, type I, alpha 1	1.59e-09
cg12315284	7	101936318	SH2B2	SH2B adaptor protein 2	1.6e-09
cg16762684	18	74820493	MBP	myelin basic protein	1.64e-09
cg22303418	2	63284784	NA	NA	1.67e-09
cg11176990	2	39187533	NA	NA	1.73e-09
cg11006267	5	139017424	NA	NA	1.74e-09
cg03860054	16	55691102	SLC6A2	solute carrier family 6 (neurotransmitter transporter), member 2	1.76e-09
cg16969368	17	57642752	DHX40	DEAH (Asp-Glu-Ala-His) box polypeptide 40	1.76e-09
cg21296230	15	33010536	GREM1	gremlin 1, DAN family BMP antagonist	1.76e-09
cg14062002	6	139117468	NA	NA	1.77e-09
cg12033216	14	59130157	NA	NA	1.81e-09
cg06638433	17	47075175	IGF2BP1	insulin-like growth factor 2 mRNA binding protein 1	1.83e-09
cg14531862	19	44764205	ZNF233	zinc finger protein 233	1.84e-09
cg00058879	22	40082173	CACNA1I	calcium channel, voltage-dependent, T type, alpha 1I subunit	1.84e-09
cg18091083	17	78819092	RPTOR	regulatory associated protein of MTOR, complex 1	1.84e-09
cg15493618	4	154714069	NA	NA	1.9e-09
cg01873886	14	54419825	BMP4	bone morphogenetic protein 4	1.94e-09
cg19711579	2	182545562	NEUROD1	neuronal differentiation 1	1.95e-09
cg07124956	1	236273335	NA	NA	1.99e-09
cg06819923	16	21214508	ZP2	zona pellucida glycoprotein 2 (sperm receptor)	2.02e-09
cg00812009	4	175135765	NA	NA	2.05e-09
cg18215449	12	66089473	NA	NA	2.06e-09
cg00434010	6	100903691	SIM1	single-minded family bHLH transcription factor 1	2.06e-09
cg02447229	6	158957221	TMEM181	transmembrane protein 181	2.07e-09
cg18501647	6	32117379	PRRT1	proline-rich transmembrane protein 1	2.14e-09
cg18729298	11	2555203	KCNQ1	potassium voltage-gated channel, KQT-like subfamily, member 1	2.15e-09
cg14854355	17	26708366	SARM1	sterile alpha and TIR motif containing 1	2.25e-09
cg04955914	2	220040571	CNPPD1	cyclin Pas1/PHO80 domain containing 1	2.29e-09
cg24497732	7	42278077	GLI3	GLI family zinc finger 3	2.3e-09
cg07803108	17	42081927	NA	NA	2.31e-09
cg17168836	1	68256161	GNG12	guanine nucleotide binding protein (G protein), gamma 12	2.31e-09
cg12462816	6	127836107	SOGA3	SOGA family member 3	2.31e-09
cg17163527	1	3447348	MEGF6	multiple EGF-like-domains 6	2.35e-09
cg10107473	2	46566094	EPAS1	endothelial PAS domain protein 1	2.35e-09
cg01889237	6	137816623	OLIG3	oligodendrocyte transcription factor 3	2.37e-09
cg09470638	19	15121509	CCDC105	coiled-coil domain containing 105	2.41e-09
cg10591771	19	3671118	PIP5K1C	phosphatidylinositol-4-phosphate 5-kinase, type I, gamma	2.41e-09
cg06155229	7	102937535	PMPCB	peptidase (mitochondrial processing) beta	2.43e-09
cg00481951	3	187387650	SST	somatostatin	2.44e-09
cg11842367	1	78703580	MGC27382	uncharacterized MGC27382	2.45e-09
cg08962798	5	179106333	CBY3	chibby homolog 3 (Drosophila)	2.5e-09
cg07923390	6	35109242	TCP11	t-complex 11, testis-specific	2.53e-09
cg18587063	11	122940457	NA	NA	2.6e-09
cg23395688	12	127386483	NA	NA	2.62e-09
cg01282174	11	119630144	NA	NA	2.65e-09
cg02242681	2	111876361	NA	NA	2.72e-09
cg19488093	7	134576255	CALD1	caldesmon 1	2.74e-09
cg03399905	15	79576060	ANKRD34C	ankyrin repeat domain 34C	2.78e-09
cg13080716	7	23514478	NA	NA	2.8e-09
cg15519474	17	64300902	PRKCA	protein kinase C, alpha	2.82e-09
cg23035602	19	53935117	NA	NA	2.88e-09
cg10850725	19	44764380	ZNF233	zinc finger protein 233	2.89e-09
cg15001747	17	35292587	NA	NA	2.92e-09
cg17593342	6	14037614	NA	NA	2.94e-09
cg22894896	17	29886890	MIR193A	microRNA 193a	2.97e-09
cg26888530	4	7941792	AFAP1	actin filament associated protein 1	3.03e-09
cg14566959	5	140772681	NA	NA	3.04e-09
cg09294739	16	55218782	NA	NA	3.04e-09
cg01302656	14	29254853	C14orf23	chromosome 14 open reading frame 23	3.2e-09
cg15481583	1	64620825	ROR1	receptor tyrosine kinase-like orphan receptor 1	3.26e-09
cg02286081	6	33043841	HLA-DPB1	major histocompatibility complex, class II, DP beta 1	3.31e-09
cg10665321	19	19221392	SLC25A42	solute carrier family 25, member 42	3.34e-09
cg15829826	11	65153860	FRMD8	FERM domain containing 8	3.4e-09
cg11668844	13	113655622	MCF2L	MCF.2 cell line derived transforming sequence-like	3.43e-09
cg08885800	1	201084119	NA	NA	3.73e-09
cg02105326	2	239149142	HES6	hes family bHLH transcription factor 6	4.01e-09
cg17592231	11	43604758	NA	NA	4.02e-09
cg16167741	1	41174793	NFYC	nuclear transcription factor Y, gamma	4.1e-09
cg12206199	2	39187543	NA	NA	4.1e-09
cg21523251	4	8582110	GPR78	G protein-coupled receptor 78	4.15e-09
cg02711397	19	39360313	RINL	Ras and Rab interactor-like	4.32e-09
cg11126134	13	31480304	MEDAG	mesenteric estrogen-dependent adipogenesis	4.34e-09
cg02795076	12	50505329	COX14	cytochrome c oxidase assembly homolog 14 (S. cerevisiae)	4.36e-09
cg17321954	3	120626881	STXBP5L	syntaxin binding protein 5-like	4.36e-09
cg00168942	10	35894430	GJD4	gap junction protein, delta 4, 40.1kDa	4.4e-09
cg22108374	15	74557527	CCDC33	coiled-coil domain containing 33	4.52e-09
cg04193015	17	35596680	ACACA	acetyl-CoA carboxylase alpha	4.67e-09
cg12706938	19	1566839	MEX3D	mex-3 RNA binding family member D	4.73e-09
cg11387340	6	166970727	RPS6KA2	ribosomal protein S6 kinase, 90kDa, polypeptide 2	4.83e-09
cg03440125	6	83075080	TPBG	trophoblast glycoprotein	4.83e-09
cg11071207	1	110611218	ALX3	ALX homeobox 3	4.91e-09
cg18405719	3	153242	NA	NA	5.01e-09
cg25150953	4	41540229	LIMCH1	LIM and calponin homology domains 1	5.02e-09
cg10010533	11	82445170	FAM181B	family with sequence similarity 181, member B	5.02e-09
cg03020208	12	50354962	AQP5	aquaporin 5	5.04e-09
cg13806741	11	82443436	FAM181B	family with sequence similarity 181, member B	5.07e-09
cg14020846	14	103674272	NA	NA	5.3e-09
cg01820374	12	6882083	LAG3	lymphocyte-activation gene 3	5.37e-09
cg18310639	1	223904225	CAPN2	calpain 2, (m/II) large subunit	5.38e-09
cg06247837	17	37820135	NA	NA	5.43e-09
cg17955729	6	32117088	PRRT1	proline-rich transmembrane protein 1	5.44e-09
cg26151675	1	24240069	CNR2	cannabinoid receptor 2 (macrophage)	5.44e-09
cg18448426	22	36648832	APOL1	apolipoprotein L, 1	5.46e-09
cg23917057	2	88752619	FOXI3	forkhead box I3	5.52e-09
cg18797590	4	15480643	CC2D2A	coiled-coil and C2 domain containing 2A	5.54e-09
cg20272935	11	67765720	UNC93B1	unc-93 homolog B1 (C. elegans)	5.64e-09
cg17855595	1	249148077	ZNF692	zinc finger protein 692	5.68e-09
cg23445461	5	140864733	NA	NA	5.69e-09
cg23571812	14	29234978	FOXG1	forkhead box G1	5.69e-09
cg19671120	2	98962974	CNGA3	cyclic nucleotide gated channel alpha 3	5.76e-09
cg04308040	13	44942303	NA	NA	5.77e-09
cg24690437	13	31480273	MEDAG	mesenteric estrogen-dependent adipogenesis	5.8e-09
cg19036773	7	151843255	KMT2C	lysine (K)-specific methyltransferase 2C	5.86e-09
cg27213509	2	176947228	EVX2	even-skipped homeobox 2	5.94e-09
cg05093315	11	18127958	SAAL1	serum amyloid A-like 1	5.96e-09
cg16061498	18	55095886	NA	NA	6.04e-09
cg03043157	6	97010903	FHL5	four and a half LIM domains 5	6.04e-09
cg26210267	4	668877	ATP5I	ATP synthase, H+ transporting, mitochondrial Fo complex, subunit E	6.06e-09
cg09183146	16	1429863	UNKL	unkempt family zinc finger-like	6.25e-09
cg06966811	14	57276789	OTX2	orthodenticle homeobox 2	6.43e-09
cg15205547	7	23514347	NA	NA	6.48e-09
cg27579609	1	20003062	HTR6	5-hydroxytryptamine (serotonin) receptor 6, G protein-coupled	6.58e-09
cg15188010	13	100636801	ZIC2	Zic family member 2	6.6e-09
cg25998745	8	142028625	NA	NA	6.61e-09
cg05470502	1	200011976	NR5A2	nuclear receptor subfamily 5, group A, member 2	6.61e-09
cg20103701	19	55870540	FAM71E2	family with sequence similarity 71, member E2	6.71e-09
cg02281167	6	30140113	TRIM15	tripartite motif containing 15	6.86e-09
cg18898125	8	24770381	NEFM	neurofilament, medium polypeptide	6.87e-09
cg09748749	7	65540429	ASL	argininosuccinate lyase	6.98e-09
cg23124451	22	39548131	CBX7	chromobox homolog 7	7e-09
cg15845821	19	16830613	NWD1	NACHT and WD repeat domain containing 1	7.17e-09
cg09146183	22	38610376	MAFF	v-maf avian musculoaponeurotic fibrosarcoma oncogene homolog F	7.2e-09
cg01580888	19	33556060	RHPN2	rhophilin, Rho GTPase binding protein 2	7.31e-09
cg01832549	1	19774989	CAPZB	capping protein (actin filament) muscle Z-line, beta	7.35e-09
cg12695707	19	15121333	CCDC105	coiled-coil domain containing 105	7.41e-09
cg13895343	17	26708773	SARM1	sterile alpha and TIR motif containing 1	7.54e-09
cg13021857	8	131740091	NA	NA	7.54e-09
cg03074925	6	10425625	NA	NA	7.6e-09
cg03760191	10	22623047	NA	NA	7.65e-09
cg03607117	3	53080440	SFMBT1	Scm-like with four mbt domains 1	7.66e-09
cg08316825	5	151304547	GLRA1	glycine receptor, alpha 1	7.7e-09
cg18055623	19	54485327	NA	NA	7.72e-09
cg15704699	17	26439377	NLK	nemo-like kinase	7.94e-09
cg17802949	22	40060891	CACNA1I	calcium channel, voltage-dependent, T type, alpha 1I subunit	8.06e-09
cg21867345	3	44596536	ZKSCAN7	zinc finger with KRAB and SCAN domains 7	8.09e-09
cg08090640	17	41159289	IFI35	interferon-induced protein 35	8.21e-09
cg20747538	3	137838021	NA	NA	8.23e-09
cg10247798	3	52008826	NA	NA	8.27e-09
cg20234855	2	120980555	TMEM185B	transmembrane protein 185B	8.53e-09
cg06174989	16	90114523	URAHP	urate (hydroxyiso-) hydrolase, pseudogene	8.54e-09
cg17228560	17	39993002	NA	NA	8.55e-09
cg06291867	10	92617162	HTR7	5-hydroxytryptamine (serotonin) receptor 7, adenylate cyclase-coupled	8.58e-09
cg21462693	6	32182174	NOTCH4	notch 4	8.86e-09
cg08046044	14	54419614	BMP4	bone morphogenetic protein 4	8.87e-09
cg04655520	7	134576239	CALD1	caldesmon 1	8.88e-09
cg20595453	6	33219392	VPS52	vacuolar protein sorting 52 homolog (S. cerevisiae)	8.9e-09
cg19560758	1	8086721	ERRFI1	ERBB receptor feedback inhibitor 1	9e-09
cg00034101	1	40098595	HEYL	hes-related family bHLH transcription factor with YRPW motif-like	9.15e-09
cg16146033	11	62767323	SLC22A8	solute carrier family 22 (organic anion transporter), member 8	9.18e-09
cg19670290	15	91477210	NA	NA	9.47e-09
cg25078444	14	29235193	FOXG1	forkhead box G1	9.51e-09
cg00480331	3	187455371	BCL6	B-cell CLL/lymphoma 6	9.61e-09
cg18882457	6	136247622	PDE7B	phosphodiesterase 7B	9.66e-09
cg12506930	19	58220718	ZNF154	zinc finger protein 154	9.86e-09
cg02441474	16	89165300	ACSF3	acyl-CoA synthetase family member 3	1e-08
cg02449166	10	131748481	EBF3	early B-cell factor 3	1e-08
cg06914505	15	39464601	NA	NA	1.02e-08
cg10658666	2	63276718	OTX1	orthodenticle homeobox 1	1.03e-08
cg23753748	10	105212808	CALHM2	calcium homeostasis modulator 2	1.03e-08
cg13728834	9	35846324	TMEM8B	transmembrane protein 8B	1.03e-08
cg20119148	19	18344195	PDE4C	phosphodiesterase 4C, cAMP-specific	1.04e-08
cg14042143	7	2646782	IQCE	IQ motif containing E	1.07e-08
cg21186955	7	100729412	TRIM56	tripartite motif containing 56	1.08e-08
cg02391713	6	105400985	NA	NA	1.11e-08
cg12648074	5	140864474	NA	NA	1.12e-08
cg06010459	2	149634726	KIF5C	kinesin family member 5C	1.14e-08
cg02307586	11	70048921	FADD	Fas (TNFRSF6)-associated via death domain	1.16e-08
cg01331772	2	131094827	NA	NA	1.16e-08
cg02997982	19	41082291	NA	NA	1.17e-08
cg27535757	6	30434129	NA	NA	1.18e-08
cg07806886	3	120626899	STXBP5L	syntaxin binding protein 5-like	1.19e-08
cg12238343	5	33936402	RXFP3	relaxin/insulin-like family peptide receptor 3	1.2e-08
cg24891133	13	31480335	MEDAG	mesenteric estrogen-dependent adipogenesis	1.21e-08
cg07388493	1	39491459	NDUFS5	NADH dehydrogenase (ubiquinone) Fe-S protein 5, 15kDa (NADH-coenzyme Q reductase)	1.21e-08
cg18633600	12	1940452	NA	NA	1.22e-08
cg27491887	11	2554583	KCNQ1	potassium voltage-gated channel, KQT-like subfamily, member 1	1.22e-08
cg09241332	3	147126638	ZIC1	Zic family member 1	1.24e-08
cg27369013	2	219472724	PLCD4	phospholipase C, delta 4	1.24e-08
cg15110296	12	12509705	NA	NA	1.24e-08
cg00085434	11	14927489	NA	NA	1.25e-08
cg09050331	8	70984917	PRDM14	PR domain containing 14	1.25e-08
cg23449696	3	147125942	ZIC1	Zic family member 1	1.26e-08
cg25590826	15	74557537	CCDC33	coiled-coil domain containing 33	1.26e-08
cg06644553	5	115297723	AQPEP	laeverin	1.27e-08
cg09817427	6	85474313	TBX18	T-box 18	1.28e-08
cg20426994	7	130418324	KLF14	Kruppel-like factor 14	1.29e-08
cg20119745	6	30039239	RNF39	ring finger protein 39	1.3e-08
cg02489552	19	15121531	CCDC105	coiled-coil domain containing 105	1.3e-08
cg04208403	16	49525807	ZNF423	zinc finger protein 423	1.31e-08
cg07739179	17	42081810	NA	NA	1.31e-08
cg26110130	1	42128455	HIVEP3	human immunodeficiency virus type I enhancer binding protein 3	1.31e-08
cg21563471	2	158184535	ERMN	ermin, ERM-like protein	1.31e-08
cg00602811	2	145278564	ZEB2	zinc finger E-box binding homeobox 2	1.32e-08
cg12986700	4	72950329	NPFFR2	neuropeptide FF receptor 2	1.32e-08
cg01960979	16	1611342	IFT140	intraflagellar transport 140 homolog (Chlamydomonas)	1.33e-08
cg07572770	1	146713916	CHD1L	chromodomain helicase DNA binding protein 1-like	1.35e-08
cg24642523	14	65009265	HSPA2	heat shock 70kDa protein 2	1.37e-08
cg23664334	1	149288143	LOC388692	uncharacterized LOC388692	1.39e-08
cg17605021	6	27247586	NA	NA	1.4e-08
cg01230796	6	25652698	SCGN	secretagogin, EF-hand calcium binding protein	1.41e-08
cg25478614	3	187387866	SST	somatostatin	1.41e-08
cg17861230	19	18343901	PDE4C	phosphodiesterase 4C, cAMP-specific	1.42e-08
cg02900766	15	58357319	ALDH1A2	aldehyde dehydrogenase 1 family, member A2	1.43e-08
cg16154155	8	25906990	NA	NA	1.45e-08
cg19052193	12	113660441	TPCN1	two pore segment channel 1	1.46e-08
cg12946225	19	3573751	HMG20B	high mobility group 20B	1.47e-08
cg16431787	6	1082220	LOC285768	uncharacterized LOC285768	1.47e-08
cg14305711	2	62132430	COMMD1	copper metabolism (Murr1) domain containing 1	1.49e-08
cg27166177	22	49498376	NA	NA	1.51e-08
cg06240854	2	99771011	NA	NA	1.51e-08
cg10495047	5	139017667	NA	NA	1.51e-08
cg06933824	5	172110579	NEURL1B	neuralized E3 ubiquitin protein ligase 1B	1.55e-08
cg09118625	1	68512971	DIRAS3	DIRAS family, GTP-binding RAS-like 3	1.55e-08
cg22900415	13	20736075	GJA3	gap junction protein, alpha 3, 46kDa	1.55e-08
cg23074992	14	95237386	GSC	goosecoid homeobox	1.58e-08
cg18143296	3	157812763	NA	NA	1.6e-08
cg01632288	19	12880789	HOOK2	hook microtubule-tethering protein 2	1.6e-08
cg13198503	2	241497583	ANKMY1	ankyrin repeat and MYND domain containing 1	1.62e-08
cg11661281	11	57798863	NA	NA	1.62e-08
cg14065115	6	100916959	NA	NA	1.7e-08
cg02743713	2	157178647	NA	NA	1.7e-08
cg21632975	19	46456210	NOVA2	neuro-oncological ventral antigen 2	1.75e-08
cg14847502	10	30724194	MAP3K8	mitogen-activated protein kinase kinase kinase 8	1.75e-08
cg00387658	20	54986793	CASS4	Cas scaffolding protein family member 4	1.75e-08
cg26280713	6	169653928	THBS2	thrombospondin 2	1.76e-08
cg12833465	14	36977887	SFTA3	surfactant associated 3	1.77e-08
cg15871797	14	101139695	NA	NA	1.84e-08
cg18698884	11	16632724	NA	NA	1.84e-08
cg26935102	1	145470946	NA	NA	1.85e-08
cg21809447	1	102462682	OLFM3	olfactomedin 3	1.85e-08
cg08138505	11	67118746	LOC100130987	uncharacterized LOC100130987	1.88e-08
cg26690592	11	19261879	E2F8	E2F transcription factor 8	1.89e-08
cg09124496	7	41735851	NA	NA	1.9e-08
cg00930873	15	58357973	ALDH1A2	aldehyde dehydrogenase 1 family, member A2	1.91e-08
cg21868031	1	207925112	CD46	CD46 molecule, complement regulatory protein	1.94e-08
cg17471102	19	5851255	FUT3	fucosyltransferase 3 (galactoside 3(4)-L-fucosyltransferase, Lewis blood group)	1.95e-08
cg24847636	17	41723612	MEOX1	mesenchyme homeobox 1	1.97e-08
cg08558886	2	151469837	NA	NA	1.99e-08
cg18031326	11	68079681	LRP5	low density lipoprotein receptor-related protein 5	2.02e-08
cg06976025	17	77810742	CBX4	chromobox homolog 4	2.02e-08
cg22788465	5	131398845	IL3	interleukin 3 (colony-stimulating factor, multiple)	2.04e-08
cg04865691	13	112723421	SOX1	SRY (sex determining region Y)-box 1	2.11e-08
cg03562414	19	52391078	ZNF577	zinc finger protein 577	2.15e-08
cg10682299	4	111550154	PITX2	paired-like homeodomain 2	2.15e-08
cg10668933	12	22200200	CMAS	cytidine monophosphate N-acetylneuraminic acid synthetase	2.17e-08
cg24711336	10	80063791	NA	NA	2.18e-08
cg25316339	5	79866379	ANKRD34B	ankyrin repeat domain 34B	2.19e-08
cg09547756	19	3671903	PIP5K1C	phosphatidylinositol-4-phosphate 5-kinase, type I, gamma	2.19e-08
cg02056062	3	149374914	WWTR1	WW domain containing transcription regulator 1	2.2e-08
cg18573383	12	75603401	KCNC2	potassium voltage-gated channel, Shaw-related subfamily, member 2	2.21e-08
cg02313331	16	29625259	SLC7A5P1	solute carrier family 7 (amino acid transporter light chain, L system), member 5 pseudogene 1	2.21e-08
cg04732840	5	12615428	NA	NA	2.27e-08
cg14314729	5	179815975	NA	NA	2.3e-08
cg13434396	19	1508555	ADAMTSL5	ADAMTS-like 5	2.31e-08
cg09808774	17	72933718	OTOP3	otopetrin 3	2.34e-08
cg18738190	10	73740291	CHST3	carbohydrate (chondroitin 6) sulfotransferase 3	2.35e-08
cg17280346	3	147126703	ZIC1	Zic family member 1	2.36e-08
cg13935577	12	107974897	BTBD11	BTB (POZ) domain containing 11	2.37e-08
cg23836737	4	53411703	NA	NA	2.38e-08
cg08622677	12	3601306	PRMT8	protein arginine methyltransferase 8	2.39e-08
cg01820962	6	116511817	NT5DC1	5'-nucleotidase domain containing 1	2.44e-08
cg16408865	12	69753119	YEATS4	YEATS domain containing 4	2.51e-08
cg07115767	7	19146255	NA	NA	2.58e-08
cg13445593	6	30228076	HLA-L	major histocompatibility complex, class I, L (pseudogene)	2.59e-08
cg18964582	1	236557182	EDARADD	EDAR-associated death domain	2.6e-08
cg26755141	6	100903839	SIM1	single-minded family bHLH transcription factor 1	2.65e-08
cg05207048	5	167513456	TENM2	teneurin transmembrane protein 2	2.68e-08
cg22560214	4	13531213	NA	NA	2.68e-08
cg18267374	8	24771273	NEFM	neurofilament, medium polypeptide	2.69e-08
cg09578568	4	113432770	NA	NA	2.69e-08
cg24667575	5	172097064	NEURL1B	neuralized E3 ubiquitin protein ligase 1B	2.71e-08
cg04004558	16	11348684	SOCS1	suppressor of cytokine signaling 1	2.72e-08
cg21036336	6	28781945	NA	NA	2.76e-08
cg18826637	2	145116633	NA	NA	2.76e-08
cg02097429	16	27210995	NA	NA	2.77e-08
cg17051321	15	83952508	BNC1	basonuclin 1	2.85e-08
cg20964856	19	41767669	NA	NA	2.86e-08
cg00008033	19	52429980	ZNF613	zinc finger protein 613	2.89e-08
cg25471715	8	144129543	C8orf31	chromosome 8 open reading frame 31	2.91e-08
cg07028396	10	93805682	NA	NA	2.99e-08
cg03422911	1	237205295	RYR2	ryanodine receptor 2 (cardiac)	3e-08
cg16541931	10	25463757	NA	NA	3e-08
cg16371032	8	95654541	ESRP1	epithelial splicing regulatory protein 1	3e-08
cg06799422	15	41952235	MGA	MGA, MAX dimerization protein	3.01e-08
cg20782778	11	101982138	YAP1	Yes-associated protein 1	3.02e-08
cg03510486	12	53264540	NA	NA	3.08e-08
cg06957447	14	95242007	NA	NA	3.1e-08
cg24436906	2	242498081	BOK	BCL2-related ovarian killer	3.12e-08
cg04186657	6	29690893	HLA-F	major histocompatibility complex, class I, F	3.14e-08
cg22947000	16	81272281	BCMO1	beta-carotene 15,15'-monooxygenase 1	3.14e-08
cg02699218	5	132150128	SOWAHA	sosondowah ankyrin repeat domain family member A	3.16e-08
cg25655096	12	6745292	LPAR5	lysophosphatidic acid receptor 5	3.26e-08
cg14188508	19	11685647	ACP5	acid phosphatase 5, tartrate resistant	3.27e-08
cg00740914	2	66652111	NA	NA	3.35e-08
cg07747616	6	7729794	BMP6	bone morphogenetic protein 6	3.41e-08
cg20268039	7	25900167	NA	NA	3.41e-08
cg23920642	7	121947425	NA	NA	3.45e-08
cg07851675	5	2755540	NA	NA	3.45e-08
cg25284031	12	111099321	HVCN1	hydrogen voltage-gated channel 1	3.51e-08
cg03342498	6	10411372	TFAP2A	transcription factor AP-2 alpha (activating enhancer binding protein 2 alpha)	3.53e-08
cg11826475	12	120704006	PXN	paxillin	3.56e-08
cg20816447	4	15480781	CC2D2A	coiled-coil and C2 domain containing 2A	3.61e-08
cg27436995	16	743998	FBXL16	F-box and leucine-rich repeat protein 16	3.62e-08
cg05569742	5	122429414	PRDM6	PR domain containing 6	3.63e-08
cg04467618	6	134210946	TCF21	transcription factor 21	3.67e-08
cg19583819	5	139283051	NRG2	neuregulin 2	3.69e-08
cg25598890	12	117501447	TESC	tescalcin	3.73e-08
cg18877361	14	105973846	NA	NA	3.78e-08
cg03193472	8	21994537	NA	NA	3.79e-08
cg17737621	20	21372480	NA	NA	3.9e-08
cg26226306	6	9711044	NA	NA	3.9e-08
cg27162435	17	7833163	KCNAB3	potassium voltage-gated channel, shaker-related subfamily, beta member 3	3.92e-08
cg18635670	6	26539327	HMGN4	high mobility group nucleosomal binding domain 4	3.92e-08
cg12067764	1	153762244	NA	NA	3.95e-08
cg01719405	14	62401258	NA	NA	3.96e-08
cg07512361	7	101944430	SH2B2	SH2B adaptor protein 2	3.97e-08
cg23950157	17	48275919	COL1A1	collagen, type I, alpha 1	3.98e-08
cg11009362	12	118313924	KSR2	kinase suppressor of ras 2	3.99e-08
cg15931839	6	111880530	TRAF3IP2	TRAF3 interacting protein 2	4.02e-08
cg10806820	3	48699090	CELSR3	cadherin, EGF LAG seven-pass G-type receptor 3	4.1e-08
cg09436420	3	169684239	NA	NA	4.15e-08
cg24466241	1	53308908	ZYG11A	zyg-11 family member A, cell cycle regulator	4.15e-08
cg19802138	13	112722719	SOX1	SRY (sex determining region Y)-box 1	4.2e-08
cg24332577	20	50419248	SALL4	spalt-like transcription factor 4	4.2e-08
cg10472919	5	135266805	FBXL21	F-box and leucine-rich repeat protein 21 (gene/pseudogene)	4.27e-08
cg12623930	3	52008802	NA	NA	4.29e-08
cg06574422	12	111181673	PPP1CC	protein phosphatase 1, catalytic subunit, gamma isozyme	4.31e-08
cg10151367	11	2847642	KCNQ1	potassium voltage-gated channel, KQT-like subfamily, member 1	4.33e-08
cg24127874	2	239149859	HES6	hes family bHLH transcription factor 6	4.33e-08
cg19811148	1	236273181	NA	NA	4.35e-08
cg15277914	3	154042611	DHX36	DEAH (Asp-Glu-Ala-His) box polypeptide 36	4.41e-08
cg06784991	1	53308768	ZYG11A	zyg-11 family member A, cell cycle regulator	4.42e-08
cg04247603	6	5994743	NA	NA	4.46e-08
cg21683284	1	65774857	DNAJC6	DnaJ (Hsp40) homolog, subfamily C, member 6	4.48e-08
cg19715771	17	77810912	CBX4	chromobox homolog 4	4.49e-08
cg05457768	6	28751790	NA	NA	4.51e-08
cg16069986	11	70650456	SHANK2	SH3 and multiple ankyrin repeat domains 2	4.57e-08
cg26339504	10	118897859	VAX1	ventral anterior homeobox 1	4.58e-08
cg00241664	16	1611966	IFT140	intraflagellar transport 140 homolog (Chlamydomonas)	4.58e-08
cg02315732	11	61732658	FTH1	ferritin, heavy polypeptide 1	4.59e-08
cg00570618	8	81143035	NA	NA	4.6e-08
cg21901277	2	132152297	NA	NA	4.74e-08
cg14328115	11	2554562	KCNQ1	potassium voltage-gated channel, KQT-like subfamily, member 1	4.74e-08
cg09068158	1	53098641	FAM159A	family with sequence similarity 159, member A	4.77e-08
cg04383128	6	27463112	NA	NA	4.77e-08
cg14176752	6	100913250	NA	NA	4.82e-08
cg17983217	6	31698223	DDAH2	dimethylarginine dimethylaminohydrolase 2	4.86e-08
cg20317123	6	134214026	TCF21	transcription factor 21	4.9e-08
cg05302531	7	101936362	SH2B2	SH2B adaptor protein 2	4.92e-08
cg21572731	3	111804981	C3orf52	chromosome 3 open reading frame 52	4.93e-08
cg26332310	1	91182305	BARHL2	BarH-like homeobox 2	4.94e-08
cg16868095	3	197090774	NA	NA	5e-08
cg18528367	6	100912822	SIM1	single-minded family bHLH transcription factor 1	5.08e-08
cg19016652	12	16760040	LMO3	LIM domain only 3 (rhombotin-like 2)	5.1e-08
cg02519751	3	147126753	ZIC1	Zic family member 1	5.13e-08
cg00959431	9	79638117	NA	NA	5.23e-08
cg16526416	11	20184487	NA	NA	5.23e-08
cg12541454	4	174437915	NA	NA	5.28e-08
cg04846036	10	8079205	NA	NA	5.29e-08
cg25428740	2	96981671	NA	NA	5.3e-08
cg13072943	6	167011311	RPS6KA2	ribosomal protein S6 kinase, 90kDa, polypeptide 2	5.33e-08
cg14912644	2	157176601	NA	NA	5.34e-08
cg09310092	19	35529201	SCN1B	sodium channel, voltage-gated, type I, beta subunit	5.49e-08
cg10101600	2	43478743	THADA	thyroid adenoma associated	5.51e-08
cg11763509	1	39958005	BMP8A	bone morphogenetic protein 8a	5.53e-08
cg02247068	15	41793472	ITPKA	inositol-trisphosphate 3-kinase A	5.54e-08
cg22078805	17	42432046	FAM171A2	family with sequence similarity 171, member A2	5.59e-08
cg27436286	15	65670863	IGDCC3	immunoglobulin superfamily, DCC subclass, member 3	5.63e-08
cg03735592	6	138821354	NHSL1	NHS-like 1	5.66e-08
cg01620309	17	42856469	ADAM11	ADAM metallopeptidase domain 11	5.75e-08
cg22221831	12	15039397	MGP	matrix Gla protein	5.87e-08
cg05655457	11	58127944	OR5B17	olfactory receptor, family 5, subfamily B, member 17	5.97e-08
cg15377585	7	19813079	TMEM196	transmembrane protein 196	5.98e-08
cg08893087	1	93416982	FAM69A	family with sequence similarity 69, member A	5.99e-08
cg23341182	10	102046768	BLOC1S2	biogenesis of lysosomal organelles complex-1, subunit 2	6.02e-08
cg00006081	10	124908907	HMX2	H6 family homeobox 2	6.06e-08
cg03890691	16	30023615	DOC2A	double C2-like domains, alpha	6.15e-08
cg22374237	7	126891197	GRM8	glutamate receptor, metabotropic 8	6.21e-08
cg03277049	3	156534076	NA	NA	6.23e-08
cg25694915	2	169658981	NOSTRIN	nitric oxide synthase trafficking	6.31e-08
cg26121591	5	175298564	CPLX2	complexin 2	6.41e-08
cg01491071	2	206789816	NA	NA	6.42e-08
cg23077820	2	223154176	PAX3	paired box 3	6.47e-08
cg10575367	16	2801914	NA	NA	6.51e-08
cg07298431	11	129817649	PRDM10	PR domain containing 10	6.54e-08
cg08646313	8	98058371	CPQ	carboxypeptidase Q	6.55e-08
cg27434368	19	19650978	CILP2	cartilage intermediate layer protein 2	6.6e-08
cg20988565	8	106334333	ZFPM2	zinc finger protein, FOG family member 2	6.64e-08
cg20553124	6	36253157	PNPLA1	patatin-like phospholipase domain containing 1	6.67e-08
cg02924487	1	3649344	TP73	tumor protein p73	6.7e-08
cg07095347	6	133253256	NA	NA	6.79e-08
cg01070272	19	3672087	PIP5K1C	phosphatidylinositol-4-phosphate 5-kinase, type I, gamma	6.83e-08
cg04890576	17	73032613	NA	NA	6.85e-08
cg17791651	1	38513489	POU3F1	POU class 3 homeobox 1	6.85e-08
cg22483030	6	33043849	HLA-DPB1	major histocompatibility complex, class II, DP beta 1	6.87e-08
cg26332061	20	2674697	EBF4	early B-cell factor 4	6.93e-08
cg04084157	7	100809049	VGF	VGF nerve growth factor inducible	6.97e-08
cg26055950	1	3600852	TP73	tumor protein p73	7.14e-08
cg18329187	14	103989711	CKB	creatine kinase, brain	7.21e-08
cg16655791	6	106429610	NA	NA	7.29e-08
cg10874644	5	83898708	NA	NA	7.47e-08
cg26797722	6	15432551	JARID2	jumonji, AT rich interactive domain 2	7.54e-08
cg09221867	4	134071663	PCDH10	protocadherin 10	7.78e-08
cg19284211	20	20347495	INSM1	insulinoma-associated 1	7.84e-08
cg21383487	10	22624094	NA	NA	7.94e-08
cg20676788	13	49379791	NA	NA	7.95e-08
cg26232308	1	18201537	NA	NA	8.05e-08
cg11491284	3	141888226	GK5	glycerol kinase 5 (putative)	8.08e-08
cg18445088	22	40081812	CACNA1I	calcium channel, voltage-dependent, T type, alpha 1I subunit	8.09e-08
cg21863110	1	116380417	NHLH2	nescient helix loop helix 2	8.1e-08
cg15736994	4	156775941	ASIC5	acid-sensing (proton-gated) ion channel family member 5	8.12e-08
cg18902090	5	140306249	NA	NA	8.49e-08
cg23478098	5	87972122	LINC00461	long intergenic non-protein coding RNA 461	8.56e-08
cg25600766	12	22486484	ST8SIA1	ST8 alpha-N-acetyl-neuraminide alpha-2,8-sialyltransferase 1	8.61e-08
cg01542719	3	154042778	DHX36	DEAH (Asp-Glu-Ala-His) box polypeptide 36	8.69e-08
cg17817168	12	22486454	ST8SIA1	ST8 alpha-N-acetyl-neuraminide alpha-2,8-sialyltransferase 1	8.71e-08
cg18709349	19	46999274	PNMAL2	paraneoplastic Ma antigen family-like 2	8.74e-08
cg21927946	19	4769688	NA	NA	8.74e-08
cg24184636	8	25906789	NA	NA	8.78e-08
cg14747813	8	23848786	NA	NA	8.83e-08
cg11204212	8	95651218	NA	NA	8.88e-08
cg10634619	1	3663435	TP73-AS1	TP73 antisense RNA 1	8.89e-08
cg00286125	19	36246906	HSPB6	heat shock protein, alpha-crystallin-related, B6	8.97e-08
cg20329210	1	228566080	OBSCN	obscurin, cytoskeletal calmodulin and titin-interacting RhoGEF	8.99e-08
cg18280830	14	57265875	NA	NA	9.06e-08
cg16679650	1	24239820	CNR2	cannabinoid receptor 2 (macrophage)	9.07e-08
cg03996822	4	74486558	RASSF6	Ras association (RalGDS/AF-6) domain family member 6	9.09e-08
cg13039251	5	32018601	PDZD2	PDZ domain containing 2	9.11e-08
cg03473532	7	131008743	MKLN1	muskelin 1, intracellular mediator containing kelch motifs	9.19e-08
cg08023265	1	31158138	NA	NA	9.33e-08
cg09547119	19	52391367	ZNF577	zinc finger protein 577	9.39e-08
cg13592064	6	100915634	NA	NA	9.62e-08
cg17163168	1	3600735	TP73	tumor protein p73	9.67e-08
cg07568841	7	30362781	ZNRF2	zinc and ring finger 2	9.68e-08
cg02085953	2	97202260	ARID5A	AT rich interactive domain 5A (MRF1-like)	9.69e-08
cg15243034	11	77907656	USP35	ubiquitin specific peptidase 35	9.78e-08
cg04751276	15	76634843	NA	NA	9.8e-08
cg13291394	4	53526629	USP46	ubiquitin specific peptidase 46	9.87e-08
cg07336350	16	54322127	NA	NA	9.97e-08
cg01943641	12	57400910	ZBTB39	zinc finger and BTB domain containing 39	9.99e-08
